# Supplementary material for: The diagnostic and prognostic value of UBE2T in intrahepatic cholangiocarcinoma
Source: PeerJ. 2020 Jan 27;8:e8454. doi: 10.7717/peerj.8454 (PMC6991121; doi:10.7717/peerj.8454)
Supplement: Supplemental Information 2 [file peerj-08-8454-s002.xls]

## Sheet: microarray data ICC
Image Location	serial number	Image Tag	Algorithm Name	Start Time	Analysis Region	Total Cells	Stain 1 Positive Cells	Stain 1 0+ Cells	Stain 1 1+ Cells	Stain 1 2+ Cells	Stain 1 3+ Cells	% Stain 1 Positive Cells	% Stain 1 0+ Cells	% Stain 1 1+ Cells	% Stain 1 2+ Cells	% Stain 1 3+ Cells	Stain 1 H-Score	Avg Stain 1 Nuclear OD	Avg Stain 1 Cytoplasmic OD	Avg Cell Area (祄?	Avg Cytoplasm Area (祄?	Avg Nucleus Area (祄?	Avg Nucleus Perimeter (祄)	Avg Nucleus Roundness	Tissue Area (祄?	Analysis Inputs
D:\UBE2T ICC 1-8 screenshot\ICC 1-1\a3.tiff	3	a3.tiff	ICC UBE2T CytoNuclear v1.6	6/5/2019 6:40:09 PM	Layer 1	1917	186	1731	173	13	0	9.70266	90.2973	9.02452	0.678143	0	10.3808	0.0696564	0.0617101	30.6163	23.2749	7.34142	10.5775	0.674656	86134.5	Class List:;Classifier:;Classifier Output Type:Mask;Classify Registered:;Image Zoom:1;Fill Nuclear Holes:false;Maximum Cytoplasm Radius:5;Maximum Nuclear Size:500;Minimum Nuclear OD:0.1;Minimum Nuclear Roundness:0;Minimum Nuclear Size:3;Minimum Tissue OD:0.037;Nuclear Contrast Threshold:0.536;Nuclear Segmentation Aggressiveness:1;Nuclear Stain:0.324,0.373,0.184;Output Image:Stain 1 Markup;Positiv…
D:\UBE2T ICC 1-8 screenshot\ICC 1-1\a5.tiff	5	a5.tiff	ICC UBE2T CytoNuclear v1.6	6/5/2019 6:40:21 PM	Layer 1	8	0	8	0	0	0	0	100	0	0	0	0	0.0500602	0.0517605	23.7188	12.1875	11.5313	13.3125	0.629418	316.25	Class List:;Classifier:;Classifier Output Type:Mask;Classify Registered:;Image Zoom:1;Fill Nuclear Holes:false;Maximum Cytoplasm Radius:5;Maximum Nuclear Size:500;Minimum Nuclear OD:0.1;Minimum Nuclear Roundness:0;Minimum Nuclear Size:3;Minimum Tissue OD:0.037;Nuclear Contrast Threshold:0.536;Nuclear Segmentation Aggressiveness:1;Nuclear Stain:0.324,0.373,0.184;Output Image:Stain 1 Markup;Positiv…
D:\UBE2T ICC 1-8 screenshot\ICC 1-1\a6.tiff	6	a6.tiff	ICC UBE2T CytoNuclear v1.6	6/5/2019 6:40:27 PM	Layer 1	1251	719	532	475	236	8	57.474	42.526	37.9696	18.8649	0.639488	77.6179	0.140479	0.106035	33.1147	22.4438	10.6709	12.9209	0.655136	64404.8	Class List:;Classifier:;Classifier Output Type:Mask;Classify Registered:;Image Zoom:1;Fill Nuclear Holes:false;Maximum Cytoplasm Radius:5;Maximum Nuclear Size:500;Minimum Nuclear OD:0.1;Minimum Nuclear Roundness:0;Minimum Nuclear Size:3;Minimum Tissue OD:0.037;Nuclear Contrast Threshold:0.536;Nuclear Segmentation Aggressiveness:1;Nuclear Stain:0.324,0.373,0.184;Output Image:Stain 1 Markup;Positiv…
D:\UBE2T ICC 1-8 screenshot\ICC 1-1\b4.tiff	14	b4.tiff	ICC UBE2T CytoNuclear v1.6	6/5/2019 6:41:31 PM	Layer 1	3092	186	2906	186	0	0	6.01552	93.9845	6.01552	0	0	6.01552	0.0640504	0.0583665	30.2429	21.8472	8.3957	11.4423	0.666312	120471	Class List:;Classifier:;Classifier Output Type:Mask;Classify Registered:;Image Zoom:1;Fill Nuclear Holes:false;Maximum Cytoplasm Radius:5;Maximum Nuclear Size:500;Minimum Nuclear OD:0.1;Minimum Nuclear Roundness:0;Minimum Nuclear Size:3;Minimum Tissue OD:0.037;Nuclear Contrast Threshold:0.536;Nuclear Segmentation Aggressiveness:1;Nuclear Stain:0.324,0.373,0.184;Output Image:Stain 1 Markup;Positiv…
D:\UBE2T ICC 1-8 screenshot\ICC 1-1\b5.tiff	15	b5.tiff	ICC UBE2T CytoNuclear v1.6	6/5/2019 6:41:47 PM	Layer 1	105	86	19	35	50	1	81.9048	18.0952	33.3333	47.619	0.952381	131.429	0.174745	0.146405	40.6619	35.3952	5.26667	8.49524	0.678061	5432.25	Class List:;Classifier:;Classifier Output Type:Mask;Classify Registered:;Image Zoom:1;Fill Nuclear Holes:false;Maximum Cytoplasm Radius:5;Maximum Nuclear Size:500;Minimum Nuclear OD:0.1;Minimum Nuclear Roundness:0;Minimum Nuclear Size:3;Minimum Tissue OD:0.037;Nuclear Contrast Threshold:0.536;Nuclear Segmentation Aggressiveness:1;Nuclear Stain:0.324,0.373,0.184;Output Image:Stain 1 Markup;Positiv…
D:\UBE2T ICC 1-8 screenshot\ICC 1-1\b8.tiff	18	b8.tiff	ICC UBE2T CytoNuclear v1.6	6/5/2019 6:42:24 PM	Layer 1	130	31	99	31	0	0	23.8462	76.1538	23.8462	0	0	23.8462	0.0764336	0.0750331	35.1596	27.4788	7.68077	10.9769	0.675691	5589.75	Class List:;Classifier:;Classifier Output Type:Mask;Classify Registered:;Image Zoom:1;Fill Nuclear Holes:false;Maximum Cytoplasm Radius:5;Maximum Nuclear Size:500;Minimum Nuclear OD:0.1;Minimum Nuclear Roundness:0;Minimum Nuclear Size:3;Minimum Tissue OD:0.037;Nuclear Contrast Threshold:0.536;Nuclear Segmentation Aggressiveness:1;Nuclear Stain:0.324,0.373,0.184;Output Image:Stain 1 Markup;Positiv…
D:\UBE2T ICC 1-8 screenshot\ICC 1-1\b9.tiff	19	b9.tiff	ICC UBE2T CytoNuclear v1.6	6/5/2019 6:43:04 PM	Layer 1	2256	2	2254	2	0	0	0.0886525	99.9113	0.0886525	0	0	0.0886525	0.0505959	0.0461062	58.5562	53.704	4.85217	8.08511	0.70594	201912	Class List:;Classifier:;Classifier Output Type:Mask;Classify Registered:;Image Zoom:1;Fill Nuclear Holes:false;Maximum Cytoplasm Radius:5;Maximum Nuclear Size:500;Minimum Nuclear OD:0.1;Minimum Nuclear Roundness:0;Minimum Nuclear Size:3;Minimum Tissue OD:0.037;Nuclear Contrast Threshold:0.536;Nuclear Segmentation Aggressiveness:1;Nuclear Stain:0.324,0.373,0.184;Output Image:Stain 1 Markup;Positiv…
D:\UBE2T ICC 1-8 screenshot\ICC 1-1\b10.tiff	20	b10.tiff	ICC UBE2T CytoNuclear v1.6	6/5/2019 6:41:15 PM	Layer 1	2135	315	1820	311	4	0	14.7541	85.2459	14.5667	0.187354	0	14.9415	0.0766169	0.0679327	44.9584	38.3752	6.58326	9.82319	0.678682	124439	Class List:;Classifier:;Classifier Output Type:Mask;Classify Registered:;Image Zoom:1;Fill Nuclear Holes:false;Maximum Cytoplasm Radius:5;Maximum Nuclear Size:500;Minimum Nuclear OD:0.1;Minimum Nuclear Roundness:0;Minimum Nuclear Size:3;Minimum Tissue OD:0.037;Nuclear Contrast Threshold:0.536;Nuclear Segmentation Aggressiveness:1;Nuclear Stain:0.324,0.373,0.184;Output Image:Stain 1 Markup;Positiv…
D:\UBE2T ICC 1-8 screenshot\ICC 1-1\c1.tiff	21	c1.tiff	ICC UBE2T CytoNuclear v1.6	6/5/2019 6:43:09 PM	Layer 1	1382	442	940	407	35	0	31.9826	68.0174	29.4501	2.53256	0	34.5152	0.0939128	0.0762332	51.7824	46.2909	5.4915	8.6657	0.692834	95250	Class List:;Classifier:;Classifier Output Type:Mask;Classify Registered:;Image Zoom:1;Fill Nuclear Holes:false;Maximum Cytoplasm Radius:5;Maximum Nuclear Size:500;Minimum Nuclear OD:0.1;Minimum Nuclear Roundness:0;Minimum Nuclear Size:3;Minimum Tissue OD:0.037;Nuclear Contrast Threshold:0.536;Nuclear Segmentation Aggressiveness:1;Nuclear Stain:0.324,0.373,0.184;Output Image:Stain 1 Markup;Positiv…
D:\UBE2T ICC 1-8 screenshot\ICC 1-1\c2.tiff	22	c2.tiff	ICC UBE2T CytoNuclear v1.6	6/5/2019 6:43:58 PM	Layer 1	2438	43	2395	42	1	0	1.76374	98.2363	1.72272	0.0410172	0	1.80476	0.0515803	0.0526522	41.4193	35.4765	5.94278	9.1897	0.680192	129658	Class List:;Classifier:;Classifier Output Type:Mask;Classify Registered:;Image Zoom:1;Fill Nuclear Holes:false;Maximum Cytoplasm Radius:5;Maximum Nuclear Size:500;Minimum Nuclear OD:0.1;Minimum Nuclear Roundness:0;Minimum Nuclear Size:3;Minimum Tissue OD:0.037;Nuclear Contrast Threshold:0.536;Nuclear Segmentation Aggressiveness:1;Nuclear Stain:0.324,0.373,0.184;Output Image:Stain 1 Markup;Positiv…
D:\UBE2T ICC 1-8 screenshot\ICC 1-1\c6.tiff	26	c6.tiff	ICC UBE2T CytoNuclear v1.6	6/5/2019 6:44:57 PM	Layer 1	2312	1610	702	1154	453	3	69.6367	30.3633	49.9135	19.5934	0.129758	89.4896	0.141392	0.11162	33.6071	26.5198	7.08726	10.3194	0.669751	97259.3	Class List:;Classifier:;Classifier Output Type:Mask;Classify Registered:;Image Zoom:1;Fill Nuclear Holes:false;Maximum Cytoplasm Radius:5;Maximum Nuclear Size:500;Minimum Nuclear OD:0.1;Minimum Nuclear Roundness:0;Minimum Nuclear Size:3;Minimum Tissue OD:0.037;Nuclear Contrast Threshold:0.536;Nuclear Segmentation Aggressiveness:1;Nuclear Stain:0.324,0.373,0.184;Output Image:Stain 1 Markup;Positiv…
D:\UBE2T ICC 1-8 screenshot\ICC 1-1\c8.tiff	28	c8.tiff	ICC UBE2T CytoNuclear v1.6	6/5/2019 6:45:44 PM	Layer 1	2604	131	2473	130	1	0	5.03072	94.9693	4.99232	0.0384025	0	5.06912	0.0752368	0.0631693	42.3788	36.6373	5.74155	8.90841	0.678595	150028	Class List:;Classifier:;Classifier Output Type:Mask;Classify Registered:;Image Zoom:1;Fill Nuclear Holes:false;Maximum Cytoplasm Radius:5;Maximum Nuclear Size:500;Minimum Nuclear OD:0.1;Minimum Nuclear Roundness:0;Minimum Nuclear Size:3;Minimum Tissue OD:0.037;Nuclear Contrast Threshold:0.536;Nuclear Segmentation Aggressiveness:1;Nuclear Stain:0.324,0.373,0.184;Output Image:Stain 1 Markup;Positiv…
D:\UBE2T ICC 1-8 screenshot\ICC 1-1\c10.tiff	30	c10.tiff	ICC UBE2T CytoNuclear v1.6	6/5/2019 6:43:52 PM	Layer 1	2992	406	2586	400	6	0	13.5695	86.4305	13.369	0.200535	0	13.7701	0.0727522	0.0638362	40.1335	33.3465	6.78702	9.99248	0.674063	178812	Class List:;Classifier:;Classifier Output Type:Mask;Classify Registered:;Image Zoom:1;Fill Nuclear Holes:false;Maximum Cytoplasm Radius:5;Maximum Nuclear Size:500;Minimum Nuclear OD:0.1;Minimum Nuclear Roundness:0;Minimum Nuclear Size:3;Minimum Tissue OD:0.037;Nuclear Contrast Threshold:0.536;Nuclear Segmentation Aggressiveness:1;Nuclear Stain:0.324,0.373,0.184;Output Image:Stain 1 Markup;Positiv…
D:\UBE2T ICC 1-8 screenshot\ICC 1-1\d1.tiff	31	d1.tiff	ICC UBE2T CytoNuclear v1.6	6/5/2019 6:46:18 PM	Layer 1	2849	244	2605	243	1	0	8.56441	91.4356	8.52931	0.0351	0	8.59951	0.0597032	0.0609029	43.7201	37.4829	6.23719	9.49649	0.685599	169120	Class List:;Classifier:;Classifier Output Type:Mask;Classify Registered:;Image Zoom:1;Fill Nuclear Holes:false;Maximum Cytoplasm Radius:5;Maximum Nuclear Size:500;Minimum Nuclear OD:0.1;Minimum Nuclear Roundness:0;Minimum Nuclear Size:3;Minimum Tissue OD:0.037;Nuclear Contrast Threshold:0.536;Nuclear Segmentation Aggressiveness:1;Nuclear Stain:0.324,0.373,0.184;Output Image:Stain 1 Markup;Positiv…
D:\UBE2T ICC 1-8 screenshot\ICC 1-1\d5.tiff	35	d5.tiff	ICC UBE2T CytoNuclear v1.6	6/5/2019 6:46:50 PM	Layer 1	5633	726	4907	689	37	0	12.8883	87.1117	12.2315	0.656844	0	13.5452	0.0600553	0.0614163	27.3107	19.8213	7.48935	10.7576	0.675541	224993	Class List:;Classifier:;Classifier Output Type:Mask;Classify Registered:;Image Zoom:1;Fill Nuclear Holes:false;Maximum Cytoplasm Radius:5;Maximum Nuclear Size:500;Minimum Nuclear OD:0.1;Minimum Nuclear Roundness:0;Minimum Nuclear Size:3;Minimum Tissue OD:0.037;Nuclear Contrast Threshold:0.536;Nuclear Segmentation Aggressiveness:1;Nuclear Stain:0.324,0.373,0.184;Output Image:Stain 1 Markup;Positiv…
D:\UBE2T ICC 1-8 screenshot\ICC 1-1\d7.tiff	37	d7.tiff	ICC UBE2T CytoNuclear v1.6	6/5/2019 6:47:00 PM	Layer 1	4608	3383	1225	2605	762	16	73.4158	26.5842	56.5321	16.5365	0.347222	90.6467	0.155224	0.110937	29.3758	21.255	8.12071	11.0839	0.673494	188546	Class List:;Classifier:;Classifier Output Type:Mask;Classify Registered:;Image Zoom:1;Fill Nuclear Holes:false;Maximum Cytoplasm Radius:5;Maximum Nuclear Size:500;Minimum Nuclear OD:0.1;Minimum Nuclear Roundness:0;Minimum Nuclear Size:3;Minimum Tissue OD:0.037;Nuclear Contrast Threshold:0.536;Nuclear Segmentation Aggressiveness:1;Nuclear Stain:0.324,0.373,0.184;Output Image:Stain 1 Markup;Positiv…
D:\UBE2T ICC 1-8 screenshot\ICC 1-1\d8.tiff	38	d8.tiff	ICC UBE2T CytoNuclear v1.6	6/5/2019 6:47:06 PM	Layer 1	2488	79	2409	79	0	0	3.17524	96.8248	3.17524	0	0	3.17524	0.0745015	0.0593979	37.4608	31.7076	5.75322	9.07596	0.676714	123442	Class List:;Classifier:;Classifier Output Type:Mask;Classify Registered:;Image Zoom:1;Fill Nuclear Holes:false;Maximum Cytoplasm Radius:5;Maximum Nuclear Size:500;Minimum Nuclear OD:0.1;Minimum Nuclear Roundness:0;Minimum Nuclear Size:3;Minimum Tissue OD:0.037;Nuclear Contrast Threshold:0.536;Nuclear Segmentation Aggressiveness:1;Nuclear Stain:0.324,0.373,0.184;Output Image:Stain 1 Markup;Positiv…
D:\UBE2T ICC 1-8 screenshot\ICC 1-1\e2.tiff	42	e2.tiff	ICC UBE2T CytoNuclear v1.6	6/5/2019 6:47:29 PM	Layer 1	3757	1	3756	1	0	0	0.026617	99.9734	0.026617	0	0	0.026617	0.0417017	0.0433212	39.3643	33.9317	5.43266	8.62018	0.681192	210794	Class List:;Classifier:;Classifier Output Type:Mask;Classify Registered:;Image Zoom:1;Fill Nuclear Holes:false;Maximum Cytoplasm Radius:5;Maximum Nuclear Size:500;Minimum Nuclear OD:0.1;Minimum Nuclear Roundness:0;Minimum Nuclear Size:3;Minimum Tissue OD:0.037;Nuclear Contrast Threshold:0.536;Nuclear Segmentation Aggressiveness:1;Nuclear Stain:0.324,0.373,0.184;Output Image:Stain 1 Markup;Positiv…
D:\UBE2T ICC 1-8 screenshot\ICC 1-1\e6.tiff	46	e6.tiff	ICC UBE2T CytoNuclear v1.6	6/5/2019 6:47:51 PM	Layer 1	4697	92	4605	84	8	0	1.9587	98.0413	1.78838	0.170321	0	2.12902	0.0431245	0.0477918	28.7086	20.534	8.17458	11.3319	0.670805	185454	Class List:;Classifier:;Classifier Output Type:Mask;Classify Registered:;Image Zoom:1;Fill Nuclear Holes:false;Maximum Cytoplasm Radius:5;Maximum Nuclear Size:500;Minimum Nuclear OD:0.1;Minimum Nuclear Roundness:0;Minimum Nuclear Size:3;Minimum Tissue OD:0.037;Nuclear Contrast Threshold:0.536;Nuclear Segmentation Aggressiveness:1;Nuclear Stain:0.324,0.373,0.184;Output Image:Stain 1 Markup;Positiv…
D:\UBE2T ICC 1-8 screenshot\ICC 1-1\e8.tiff	48	e8.tiff	ICC UBE2T CytoNuclear v1.6	6/5/2019 6:47:56 PM	Layer 1	3025	97	2928	96	1	0	3.20661	96.7934	3.17355	0.0330579	0	3.23967	0.0521881	0.0526739	31.4482	23.4426	8.00562	11.1559	0.674528	136595	Class List:;Classifier:;Classifier Output Type:Mask;Classify Registered:;Image Zoom:1;Fill Nuclear Holes:false;Maximum Cytoplasm Radius:5;Maximum Nuclear Size:500;Minimum Nuclear OD:0.1;Minimum Nuclear Roundness:0;Minimum Nuclear Size:3;Minimum Tissue OD:0.037;Nuclear Contrast Threshold:0.536;Nuclear Segmentation Aggressiveness:1;Nuclear Stain:0.324,0.373,0.184;Output Image:Stain 1 Markup;Positiv…
D:\UBE2T ICC 1-8 screenshot\ICC 1-1\e9.tiff	49	e9.tiff	ICC UBE2T CytoNuclear v1.6	6/5/2019 6:48:02 PM	Layer 1	5770	118	5652	116	2	0	2.04506	97.9549	2.0104	0.034662	0	2.07972	0.0512365	0.0485327	25.3449	11.8585	13.4864	14.7233	0.645355	191990	Class List:;Classifier:;Classifier Output Type:Mask;Classify Registered:;Image Zoom:1;Fill Nuclear Holes:false;Maximum Cytoplasm Radius:5;Maximum Nuclear Size:500;Minimum Nuclear OD:0.1;Minimum Nuclear Roundness:0;Minimum Nuclear Size:3;Minimum Tissue OD:0.037;Nuclear Contrast Threshold:0.536;Nuclear Segmentation Aggressiveness:1;Nuclear Stain:0.324,0.373,0.184;Output Image:Stain 1 Markup;Positiv…
D:\UBE2T ICC 1-8 screenshot\ICC 1-1\e10.tiff	50	e10.tiff	ICC UBE2T CytoNuclear v1.6	6/5/2019 6:47:23 PM	Layer 1	2841	422	2419	421	1	0	14.8539	85.1461	14.8187	0.0351989	0	14.8891	0.0697927	0.0650071	40.9194	34.891	6.02842	9.28652	0.681993	150723	Class List:;Classifier:;Classifier Output Type:Mask;Classify Registered:;Image Zoom:1;Fill Nuclear Holes:false;Maximum Cytoplasm Radius:5;Maximum Nuclear Size:500;Minimum Nuclear OD:0.1;Minimum Nuclear Roundness:0;Minimum Nuclear Size:3;Minimum Tissue OD:0.037;Nuclear Contrast Threshold:0.536;Nuclear Segmentation Aggressiveness:1;Nuclear Stain:0.324,0.373,0.184;Output Image:Stain 1 Markup;Positiv…
D:\UBE2T ICC 1-8 screenshot\ICC 1-1\f1.tiff	51	f1.tiff	ICC UBE2T CytoNuclear v1.6	6/5/2019 6:48:08 PM	Layer 1	2114	43	2071	41	2	0	2.03406	97.9659	1.93945	0.0946074	0	2.12867	0.0431745	0.0501355	29.0881	21.2422	7.84591	10.9565	0.670819	85500.8	Class List:;Classifier:;Classifier Output Type:Mask;Classify Registered:;Image Zoom:1;Fill Nuclear Holes:false;Maximum Cytoplasm Radius:5;Maximum Nuclear Size:500;Minimum Nuclear OD:0.1;Minimum Nuclear Roundness:0;Minimum Nuclear Size:3;Minimum Tissue OD:0.037;Nuclear Contrast Threshold:0.536;Nuclear Segmentation Aggressiveness:1;Nuclear Stain:0.324,0.373,0.184;Output Image:Stain 1 Markup;Positiv…
D:\UBE2T ICC 1-8 screenshot\ICC 1-1\f3.tiff	53	f3.tiff	ICC UBE2T CytoNuclear v1.6	6/5/2019 6:48:24 PM	Layer 1	1281	361	920	351	10	0	28.1811	71.8189	27.4005	0.78064	0	28.9617	0.0807943	0.0708926	33.7086	28.2537	5.45492	8.75293	0.682894	55013	Class List:;Classifier:;Classifier Output Type:Mask;Classify Registered:;Image Zoom:1;Fill Nuclear Holes:false;Maximum Cytoplasm Radius:5;Maximum Nuclear Size:500;Minimum Nuclear OD:0.1;Minimum Nuclear Roundness:0;Minimum Nuclear Size:3;Minimum Tissue OD:0.037;Nuclear Contrast Threshold:0.536;Nuclear Segmentation Aggressiveness:1;Nuclear Stain:0.324,0.373,0.184;Output Image:Stain 1 Markup;Positiv…
D:\UBE2T ICC 1-8 screenshot\ICC 1-1\f4.tiff	54	f4.tiff	ICC UBE2T CytoNuclear v1.6	6/5/2019 6:48:30 PM	Layer 1	4073	1945	2128	1823	121	1	47.7535	52.2465	44.7582	2.97078	0.0245519	50.7734	0.0920891	0.0838969	31.7831	24.8912	6.89185	10.159	0.673533	179253	Class List:;Classifier:;Classifier Output Type:Mask;Classify Registered:;Image Zoom:1;Fill Nuclear Holes:false;Maximum Cytoplasm Radius:5;Maximum Nuclear Size:500;Minimum Nuclear OD:0.1;Minimum Nuclear Roundness:0;Minimum Nuclear Size:3;Minimum Tissue OD:0.037;Nuclear Contrast Threshold:0.536;Nuclear Segmentation Aggressiveness:1;Nuclear Stain:0.324,0.373,0.184;Output Image:Stain 1 Markup;Positiv…
D:\UBE2T ICC 1-8 screenshot\ICC 1-1\f7.tiff	57	f7.tiff	ICC UBE2T CytoNuclear v1.6	6/5/2019 6:48:47 PM	Layer 1	3615	0	3615	0	0	0	0	100	0	0	0	0	0.0426296	0.0487392	41.5464	35.0868	6.45961	9.54633	0.680676	215961	Class List:;Classifier:;Classifier Output Type:Mask;Classify Registered:;Image Zoom:1;Fill Nuclear Holes:false;Maximum Cytoplasm Radius:5;Maximum Nuclear Size:500;Minimum Nuclear OD:0.1;Minimum Nuclear Roundness:0;Minimum Nuclear Size:3;Minimum Tissue OD:0.037;Nuclear Contrast Threshold:0.536;Nuclear Segmentation Aggressiveness:1;Nuclear Stain:0.324,0.373,0.184;Output Image:Stain 1 Markup;Positiv…
D:\UBE2T ICC 1-8 screenshot\ICC 1-1\f8.tiff	58	f8.tiff	ICC UBE2T CytoNuclear v1.6	6/5/2019 6:48:52 PM	Layer 1	667	157	510	122	34	1	23.5382	76.4618	18.2909	5.09745	0.149925	28.9355	0.102181	0.0774791	33.4918	26.6522	6.83958	10.1034	0.677458	34308.5	Class List:;Classifier:;Classifier Output Type:Mask;Classify Registered:;Image Zoom:1;Fill Nuclear Holes:false;Maximum Cytoplasm Radius:5;Maximum Nuclear Size:500;Minimum Nuclear OD:0.1;Minimum Nuclear Roundness:0;Minimum Nuclear Size:3;Minimum Tissue OD:0.037;Nuclear Contrast Threshold:0.536;Nuclear Segmentation Aggressiveness:1;Nuclear Stain:0.324,0.373,0.184;Output Image:Stain 1 Markup;Positiv…
D:\UBE2T ICC 1-8 screenshot\ICC 1-1\f10.tiff	60	f10.tiff	ICC UBE2T CytoNuclear v1.6	6/5/2019 6:48:13 PM	Layer 1	211	35	176	34	1	0	16.5877	83.4123	16.1137	0.473934	0	17.0616	0.0732554	0.0687513	29.4585	22.6564	6.80213	10.154	0.681707	7790.25	Class List:;Classifier:;Classifier Output Type:Mask;Classify Registered:;Image Zoom:1;Fill Nuclear Holes:false;Maximum Cytoplasm Radius:5;Maximum Nuclear Size:500;Minimum Nuclear OD:0.1;Minimum Nuclear Roundness:0;Minimum Nuclear Size:3;Minimum Tissue OD:0.037;Nuclear Contrast Threshold:0.536;Nuclear Segmentation Aggressiveness:1;Nuclear Stain:0.324,0.373,0.184;Output Image:Stain 1 Markup;Positiv…
D:\UBE2T ICC 1-8 screenshot\ICC 1-1\g2.tiff	62	g2.tiff	ICC UBE2T CytoNuclear v1.6	6/5/2019 6:49:17 PM	Layer 1	4470	1428	3042	1290	133	5	31.9463	68.0537	28.8591	2.97539	0.111857	35.1454	0.100855	0.0766941	30.2462	20.5002	9.74603	12.4748	0.664381	197621	Class List:;Classifier:;Classifier Output Type:Mask;Classify Registered:;Image Zoom:1;Fill Nuclear Holes:false;Maximum Cytoplasm Radius:5;Maximum Nuclear Size:500;Minimum Nuclear OD:0.1;Minimum Nuclear Roundness:0;Minimum Nuclear Size:3;Minimum Tissue OD:0.037;Nuclear Contrast Threshold:0.536;Nuclear Segmentation Aggressiveness:1;Nuclear Stain:0.324,0.373,0.184;Output Image:Stain 1 Markup;Positiv…
D:\UBE2T ICC 1-8 screenshot\ICC 1-1\g5.tiff	65	g5.tiff	ICC UBE2T CytoNuclear v1.6	6/5/2019 6:49:33 PM	Layer 1	5781	3	5778	3	0	0	0.0518941	99.9481	0.0518941	0	0	0.0518941	0.0415384	0.0444139	26.17	18.0846	8.08537	11.2385	0.664767	217677	Class List:;Classifier:;Classifier Output Type:Mask;Classify Registered:;Image Zoom:1;Fill Nuclear Holes:false;Maximum Cytoplasm Radius:5;Maximum Nuclear Size:500;Minimum Nuclear OD:0.1;Minimum Nuclear Roundness:0;Minimum Nuclear Size:3;Minimum Tissue OD:0.037;Nuclear Contrast Threshold:0.536;Nuclear Segmentation Aggressiveness:1;Nuclear Stain:0.324,0.373,0.184;Output Image:Stain 1 Markup;Positiv…
D:\UBE2T ICC 1-8 screenshot\ICC 1-1\g6.tiff	66	g6.tiff	ICC UBE2T CytoNuclear v1.6	6/5/2019 6:49:39 PM	Layer 1	5349	3	5346	3	0	0	0.0560852	99.9439	0.0560852	0	0	0.0560852	0.0428046	0.043393	28.0424	20.1379	7.90447	11.0269	0.67019	209634	Class List:;Classifier:;Classifier Output Type:Mask;Classify Registered:;Image Zoom:1;Fill Nuclear Holes:false;Maximum Cytoplasm Radius:5;Maximum Nuclear Size:500;Minimum Nuclear OD:0.1;Minimum Nuclear Roundness:0;Minimum Nuclear Size:3;Minimum Tissue OD:0.037;Nuclear Contrast Threshold:0.536;Nuclear Segmentation Aggressiveness:1;Nuclear Stain:0.324,0.373,0.184;Output Image:Stain 1 Markup;Positiv…
D:\UBE2T ICC 1-8 screenshot\ICC 1-1\g9.tiff	69	g9.tiff	ICC UBE2T CytoNuclear v1.6	6/5/2019 6:49:59 PM	Layer 1	838	52	786	52	0	0	6.20525	93.7947	6.20525	0	0	6.20525	0.064377	0.0579868	37.2968	29.2697	8.02715	11.1474	0.669418	41862	Class List:;Classifier:;Classifier Output Type:Mask;Classify Registered:;Image Zoom:1;Fill Nuclear Holes:false;Maximum Cytoplasm Radius:5;Maximum Nuclear Size:500;Minimum Nuclear OD:0.1;Minimum Nuclear Roundness:0;Minimum Nuclear Size:3;Minimum Tissue OD:0.037;Nuclear Contrast Threshold:0.536;Nuclear Segmentation Aggressiveness:1;Nuclear Stain:0.324,0.373,0.184;Output Image:Stain 1 Markup;Positiv…
D:\UBE2T ICC 1-8 screenshot\ICC 1-1\h1.tiff	71	h1.tiff	ICC UBE2T CytoNuclear v1.6	6/5/2019 6:50:04 PM	Layer 1	776	13	763	11	2	0	1.67526	98.3247	1.41753	0.257732	0	1.93299	0.0462688	0.0492114	30.9665	24.2297	6.73679	10.0554	0.67376	29765.5	Class List:;Classifier:;Classifier Output Type:Mask;Classify Registered:;Image Zoom:1;Fill Nuclear Holes:false;Maximum Cytoplasm Radius:5;Maximum Nuclear Size:500;Minimum Nuclear OD:0.1;Minimum Nuclear Roundness:0;Minimum Nuclear Size:3;Minimum Tissue OD:0.037;Nuclear Contrast Threshold:0.536;Nuclear Segmentation Aggressiveness:1;Nuclear Stain:0.324,0.373,0.184;Output Image:Stain 1 Markup;Positiv…
D:\UBE2T ICC 1-8 screenshot\ICC 1-1\h8.tiff	78	h8.tiff	ICC UBE2T CytoNuclear v1.6	6/5/2019 6:50:47 PM	Layer 1	3169	112	3057	111	1	0	3.53424	96.4658	3.50268	0.0315557	0	3.56579	0.0526125	0.0545339	31.4636	24.3495	7.11407	10.3892	0.673724	128033	Class List:;Classifier:;Classifier Output Type:Mask;Classify Registered:;Image Zoom:1;Fill Nuclear Holes:false;Maximum Cytoplasm Radius:5;Maximum Nuclear Size:500;Minimum Nuclear OD:0.1;Minimum Nuclear Roundness:0;Minimum Nuclear Size:3;Minimum Tissue OD:0.037;Nuclear Contrast Threshold:0.536;Nuclear Segmentation Aggressiveness:1;Nuclear Stain:0.324,0.373,0.184;Output Image:Stain 1 Markup;Positiv…
D:\UBE2T ICC 1-8 screenshot\ICC 1-1\i4.tiff	84	i4.tiff	ICC UBE2T CytoNuclear v1.6	6/5/2019 6:51:17 PM	Layer 1	358	2	356	2	0	0	0.558659	99.4413	0.558659	0	0	0.558659	0.0466353	0.052802	37.6585	29.5796	8.07891	11.1299	0.666971	19099.8	Class List:;Classifier:;Classifier Output Type:Mask;Classify Registered:;Image Zoom:1;Fill Nuclear Holes:false;Maximum Cytoplasm Radius:5;Maximum Nuclear Size:500;Minimum Nuclear OD:0.1;Minimum Nuclear Roundness:0;Minimum Nuclear Size:3;Minimum Tissue OD:0.037;Nuclear Contrast Threshold:0.536;Nuclear Segmentation Aggressiveness:1;Nuclear Stain:0.324,0.373,0.184;Output Image:Stain 1 Markup;Positiv…
D:\UBE2T ICC 1-8 screenshot\ICC 1-1\i8.tiff	88	i8.tiff	ICC UBE2T CytoNuclear v1.6	6/5/2019 6:51:37 PM	Layer 1	3600	252	3348	250	2	0	7	93	6.94444	0.0555556	0	7.05556	0.0463037	0.0566076	34.1123	26.7796	7.33271	10.5753	0.67432	166548	Class List:;Classifier:;Classifier Output Type:Mask;Classify Registered:;Image Zoom:1;Fill Nuclear Holes:false;Maximum Cytoplasm Radius:5;Maximum Nuclear Size:500;Minimum Nuclear OD:0.1;Minimum Nuclear Roundness:0;Minimum Nuclear Size:3;Minimum Tissue OD:0.037;Nuclear Contrast Threshold:0.536;Nuclear Segmentation Aggressiveness:1;Nuclear Stain:0.324,0.373,0.184;Output Image:Stain 1 Markup;Positiv…
D:\UBE2T ICC 1-8 screenshot\ICC 1-1\i9.tiff	89	i9.tiff	ICC UBE2T CytoNuclear v1.6	6/5/2019 6:51:43 PM	Layer 1	2298	1	2297	1	0	0	0.0435161	99.9565	0.0435161	0	0	0.0435161	0.052709	0.0573048	42.9894	37.5797	5.4097	8.62728	0.683798	130853	Class List:;Classifier:;Classifier Output Type:Mask;Classify Registered:;Image Zoom:1;Fill Nuclear Holes:false;Maximum Cytoplasm Radius:5;Maximum Nuclear Size:500;Minimum Nuclear OD:0.1;Minimum Nuclear Roundness:0;Minimum Nuclear Size:3;Minimum Tissue OD:0.037;Nuclear Contrast Threshold:0.536;Nuclear Segmentation Aggressiveness:1;Nuclear Stain:0.324,0.373,0.184;Output Image:Stain 1 Markup;Positiv…
D:\UBE2T ICC 1-8 screenshot\ICC 2-1\a2.tiff	2	a2.tiff	ICC UBE2T CytoNuclear v1.6	6/5/2019 6:51:53 PM	Layer 1	1329	0	1329	0	0	0	0	100	0	0	0	0	0.0385819	0.0379986	36.4223	27.7353	8.68698	11.6911	0.662415	58898.8	Class List:;Classifier:;Classifier Output Type:Mask;Classify Registered:;Image Zoom:1;Fill Nuclear Holes:false;Maximum Cytoplasm Radius:5;Maximum Nuclear Size:500;Minimum Nuclear OD:0.1;Minimum Nuclear Roundness:0;Minimum Nuclear Size:3;Minimum Tissue OD:0.037;Nuclear Contrast Threshold:0.536;Nuclear Segmentation Aggressiveness:1;Nuclear Stain:0.324,0.373,0.184;Output Image:Stain 1 Markup;Positiv…
D:\UBE2T ICC 1-8 screenshot\ICC 2-1\a4.tiff	4	a4.tiff	ICC UBE2T CytoNuclear v1.6	6/5/2019 6:52:03 PM	Layer 1	1522	0	1522	0	0	0	0	100	0	0	0	0	0.0372632	0.0383528	26.7357	18.9069	7.82884	11.1179	0.668109	55633.3	Class List:;Classifier:;Classifier Output Type:Mask;Classify Registered:;Image Zoom:1;Fill Nuclear Holes:false;Maximum Cytoplasm Radius:5;Maximum Nuclear Size:500;Minimum Nuclear OD:0.1;Minimum Nuclear Roundness:0;Minimum Nuclear Size:3;Minimum Tissue OD:0.037;Nuclear Contrast Threshold:0.536;Nuclear Segmentation Aggressiveness:1;Nuclear Stain:0.324,0.373,0.184;Output Image:Stain 1 Markup;Positiv…
D:\UBE2T ICC 1-8 screenshot\ICC 2-1\a7.tiff	7	a7.tiff	ICC UBE2T CytoNuclear v1.6	6/5/2019 6:52:16 PM	Layer 1	186	91	95	87	4	0	48.9247	51.0753	46.7742	2.15054	0	51.0753	0.0776228	0.0829065	43.1277	37.5645	5.56317	8.84409	0.687266	9940.5	Class List:;Classifier:;Classifier Output Type:Mask;Classify Registered:;Image Zoom:1;Fill Nuclear Holes:false;Maximum Cytoplasm Radius:5;Maximum Nuclear Size:500;Minimum Nuclear OD:0.1;Minimum Nuclear Roundness:0;Minimum Nuclear Size:3;Minimum Tissue OD:0.037;Nuclear Contrast Threshold:0.536;Nuclear Segmentation Aggressiveness:1;Nuclear Stain:0.324,0.373,0.184;Output Image:Stain 1 Markup;Positiv…
D:\UBE2T ICC 1-8 screenshot\ICC 2-1\a9.tiff	9	a9.tiff	ICC UBE2T CytoNuclear v1.6	6/5/2019 6:52:25 PM	Layer 1	984	0	984	0	0	0	0	100	0	0	0	0	0.0347572	0.0352749	39.6484	33.1067	6.54167	9.77642	0.67295	51821.3	Class List:;Classifier:;Classifier Output Type:Mask;Classify Registered:;Image Zoom:1;Fill Nuclear Holes:false;Maximum Cytoplasm Radius:5;Maximum Nuclear Size:500;Minimum Nuclear OD:0.1;Minimum Nuclear Roundness:0;Minimum Nuclear Size:3;Minimum Tissue OD:0.037;Nuclear Contrast Threshold:0.536;Nuclear Segmentation Aggressiveness:1;Nuclear Stain:0.324,0.373,0.184;Output Image:Stain 1 Markup;Positiv…
D:\UBE2T ICC 1-8 screenshot\ICC 2-1\a10.tiff	10	a10.tiff	ICC UBE2T CytoNuclear v1.6	6/5/2019 6:51:49 PM	Layer 1	1369	0	1369	0	0	0	0	100	0	0	0	0	0.0315804	0.0341305	37.3826	31.2641	6.11852	9.27173	0.67597	61939.5	Class List:;Classifier:;Classifier Output Type:Mask;Classify Registered:;Image Zoom:1;Fill Nuclear Holes:false;Maximum Cytoplasm Radius:5;Maximum Nuclear Size:500;Minimum Nuclear OD:0.1;Minimum Nuclear Roundness:0;Minimum Nuclear Size:3;Minimum Tissue OD:0.037;Nuclear Contrast Threshold:0.536;Nuclear Segmentation Aggressiveness:1;Nuclear Stain:0.324,0.373,0.184;Output Image:Stain 1 Markup;Positiv…
D:\UBE2T ICC 1-8 screenshot\ICC 2-1\b1.tiff	11	b1.tiff	ICC UBE2T CytoNuclear v1.6	6/5/2019 6:52:30 PM	Layer 1	1023	2	1021	2	0	0	0.195503	99.8045	0.195503	0	0	0.195503	0.0388015	0.0384991	49.1962	42.9194	6.27688	9.50489	0.687515	62877.3	Class List:;Classifier:;Classifier Output Type:Mask;Classify Registered:;Image Zoom:1;Fill Nuclear Holes:false;Maximum Cytoplasm Radius:5;Maximum Nuclear Size:500;Minimum Nuclear OD:0.1;Minimum Nuclear Roundness:0;Minimum Nuclear Size:3;Minimum Tissue OD:0.037;Nuclear Contrast Threshold:0.536;Nuclear Segmentation Aggressiveness:1;Nuclear Stain:0.324,0.373,0.184;Output Image:Stain 1 Markup;Positiv…
D:\UBE2T ICC 1-8 screenshot\ICC 2-1\b2.tiff	12	b2.tiff	ICC UBE2T CytoNuclear v1.6	6/5/2019 6:52:40 PM	Layer 1	4072	1268	2804	964	295	9	31.1395	68.8605	23.6739	7.2446	0.221022	38.8261	0.0549533	0.0727871	30.5547	22.8924	7.66233	10.7819	0.670186	153694	Class List:;Classifier:;Classifier Output Type:Mask;Classify Registered:;Image Zoom:1;Fill Nuclear Holes:false;Maximum Cytoplasm Radius:5;Maximum Nuclear Size:500;Minimum Nuclear OD:0.1;Minimum Nuclear Roundness:0;Minimum Nuclear Size:3;Minimum Tissue OD:0.037;Nuclear Contrast Threshold:0.536;Nuclear Segmentation Aggressiveness:1;Nuclear Stain:0.324,0.373,0.184;Output Image:Stain 1 Markup;Positiv…
D:\UBE2T ICC 1-8 screenshot\ICC 2-1\b3.tiff	13	b3.tiff	ICC UBE2T CytoNuclear v1.6	6/5/2019 7:43:09 PM	Layer 1	421	0	421	0	0	0	0	100	0	0	0	0	0.047023	0.044935	60.0665	54.0546	6.01188	9.1057	0.707828	33785.5	Class List:;Classifier:;Classifier Output Type:Mask;Classify Registered:;Image Zoom:1;Fill Nuclear Holes:false;Maximum Cytoplasm Radius:5;Maximum Nuclear Size:500;Minimum Nuclear OD:0.1;Minimum Nuclear Roundness:0;Minimum Nuclear Size:3;Minimum Tissue OD:0.037;Nuclear Contrast Threshold:0.536;Nuclear Segmentation Aggressiveness:1;Nuclear Stain:0.324,0.373,0.184;Output Image:Stain 1 Markup;Positiv…
D:\UBE2T ICC 1-8 screenshot\ICC 2-1\b7.tiff	17	b7.tiff	ICC UBE2T CytoNuclear v1.6	6/5/2019 6:52:59 PM	Layer 1	4642	333	4309	318	15	0	7.17363	92.8264	6.8505	0.323137	0	7.49677	0.0583336	0.0531406	25.8922	15.6172	10.275	12.7909	0.659951	151104	Class List:;Classifier:;Classifier Output Type:Mask;Classify Registered:;Image Zoom:1;Fill Nuclear Holes:false;Maximum Cytoplasm Radius:5;Maximum Nuclear Size:500;Minimum Nuclear OD:0.1;Minimum Nuclear Roundness:0;Minimum Nuclear Size:3;Minimum Tissue OD:0.037;Nuclear Contrast Threshold:0.536;Nuclear Segmentation Aggressiveness:1;Nuclear Stain:0.324,0.373,0.184;Output Image:Stain 1 Markup;Positiv…
D:\UBE2T ICC 1-8 screenshot\ICC 2-1\c2.tiff	22	c2.tiff	ICC UBE2T CytoNuclear v1.6	6/5/2019 6:53:24 PM	Layer 1	3244	288	2956	270	17	1	8.87793	91.1221	8.32306	0.524044	0.0308261	9.46363	0.0477015	0.0557064	40.5085	34.2405	6.26796	9.45885	0.678973	159739	Class List:;Classifier:;Classifier Output Type:Mask;Classify Registered:;Image Zoom:1;Fill Nuclear Holes:false;Maximum Cytoplasm Radius:5;Maximum Nuclear Size:500;Minimum Nuclear OD:0.1;Minimum Nuclear Roundness:0;Minimum Nuclear Size:3;Minimum Tissue OD:0.037;Nuclear Contrast Threshold:0.536;Nuclear Segmentation Aggressiveness:1;Nuclear Stain:0.324,0.373,0.184;Output Image:Stain 1 Markup;Positiv…
D:\UBE2T ICC 1-8 screenshot\ICC 2-1\c5.tiff	25	c5.tiff	ICC UBE2T CytoNuclear v1.6	6/5/2019 6:53:39 PM	Layer 1	1851	1355	496	901	436	18	73.2037	26.7963	48.6764	23.5548	0.972447	98.7034	0.122072	0.119059	38.6076	32.6641	5.94354	9.23069	0.680294	87530	Class List:;Classifier:;Classifier Output Type:Mask;Classify Registered:;Image Zoom:1;Fill Nuclear Holes:false;Maximum Cytoplasm Radius:5;Maximum Nuclear Size:500;Minimum Nuclear OD:0.1;Minimum Nuclear Roundness:0;Minimum Nuclear Size:3;Minimum Tissue OD:0.037;Nuclear Contrast Threshold:0.536;Nuclear Segmentation Aggressiveness:1;Nuclear Stain:0.324,0.373,0.184;Output Image:Stain 1 Markup;Positiv…
D:\UBE2T ICC 1-8 screenshot\ICC 2-1\c7.tiff	27	c7.tiff	ICC UBE2T CytoNuclear v1.6	6/5/2019 6:53:50 PM	Layer 1	289	92	197	83	9	0	31.8339	68.1661	28.7197	3.11419	0	34.9481	0.0794622	0.0734396	39.4827	33.3175	6.16522	9.55536	0.670471	14408.8	Class List:;Classifier:;Classifier Output Type:Mask;Classify Registered:;Image Zoom:1;Fill Nuclear Holes:false;Maximum Cytoplasm Radius:5;Maximum Nuclear Size:500;Minimum Nuclear OD:0.1;Minimum Nuclear Roundness:0;Minimum Nuclear Size:3;Minimum Tissue OD:0.037;Nuclear Contrast Threshold:0.536;Nuclear Segmentation Aggressiveness:1;Nuclear Stain:0.324,0.373,0.184;Output Image:Stain 1 Markup;Positiv…
D:\UBE2T ICC 1-8 screenshot\ICC 2-1\c9.tiff	29	c9.tiff	ICC UBE2T CytoNuclear v1.6	6/5/2019 6:54:02 PM	Layer 1	3885	269	3616	267	2	0	6.92407	93.0759	6.87259	0.0514801	0	6.97555	0.0564163	0.058484	33.1997	26.3627	6.837	10.0414	0.675079	158045	Class List:;Classifier:;Classifier Output Type:Mask;Classify Registered:;Image Zoom:1;Fill Nuclear Holes:false;Maximum Cytoplasm Radius:5;Maximum Nuclear Size:500;Minimum Nuclear OD:0.1;Minimum Nuclear Roundness:0;Minimum Nuclear Size:3;Minimum Tissue OD:0.037;Nuclear Contrast Threshold:0.536;Nuclear Segmentation Aggressiveness:1;Nuclear Stain:0.324,0.373,0.184;Output Image:Stain 1 Markup;Positiv…
D:\UBE2T ICC 1-8 screenshot\ICC 2-1\d3.tiff	33	d3.tiff	ICC UBE2T CytoNuclear v1.6	6/5/2019 6:54:26 PM	Layer 1	2675	2000	675	1272	700	28	74.7664	25.2336	47.5514	26.1682	1.04673	103.028	0.111565	0.123111	36.0016	28.5822	7.41935	10.4729	0.676799	119210	Class List:;Classifier:;Classifier Output Type:Mask;Classify Registered:;Image Zoom:1;Fill Nuclear Holes:false;Maximum Cytoplasm Radius:5;Maximum Nuclear Size:500;Minimum Nuclear OD:0.1;Minimum Nuclear Roundness:0;Minimum Nuclear Size:3;Minimum Tissue OD:0.037;Nuclear Contrast Threshold:0.536;Nuclear Segmentation Aggressiveness:1;Nuclear Stain:0.324,0.373,0.184;Output Image:Stain 1 Markup;Positiv…
D:\UBE2T ICC 1-8 screenshot\ICC 2-1\d4.tiff	34	d4.tiff	ICC UBE2T CytoNuclear v1.6	6/5/2019 6:54:31 PM	Layer 1	3376	3095	281	1750	1308	37	91.6765	8.32346	51.8365	38.7441	1.09597	132.613	0.126665	0.143963	30.1953	23.5865	6.60878	9.81857	0.66994	126339	Class List:;Classifier:;Classifier Output Type:Mask;Classify Registered:;Image Zoom:1;Fill Nuclear Holes:false;Maximum Cytoplasm Radius:5;Maximum Nuclear Size:500;Minimum Nuclear OD:0.1;Minimum Nuclear Roundness:0;Minimum Nuclear Size:3;Minimum Tissue OD:0.037;Nuclear Contrast Threshold:0.536;Nuclear Segmentation Aggressiveness:1;Nuclear Stain:0.324,0.373,0.184;Output Image:Stain 1 Markup;Positiv…
D:\UBE2T ICC 1-8 screenshot\ICC 2-1\d5.tiff	35	d5.tiff	ICC UBE2T CytoNuclear v1.6	6/5/2019 6:54:37 PM	Layer 1	2075	150	1925	148	2	0	7.22892	92.7711	7.13253	0.0963855	0	7.3253	0.0600939	0.0584775	34.9831	27.0177	7.96542	11.0446	0.668578	90255.3	Class List:;Classifier:;Classifier Output Type:Mask;Classify Registered:;Image Zoom:1;Fill Nuclear Holes:false;Maximum Cytoplasm Radius:5;Maximum Nuclear Size:500;Minimum Nuclear OD:0.1;Minimum Nuclear Roundness:0;Minimum Nuclear Size:3;Minimum Tissue OD:0.037;Nuclear Contrast Threshold:0.536;Nuclear Segmentation Aggressiveness:1;Nuclear Stain:0.324,0.373,0.184;Output Image:Stain 1 Markup;Positiv…
D:\UBE2T ICC 1-8 screenshot\ICC 2-1\d6.tiff	36	d6.tiff	ICC UBE2T CytoNuclear v1.6	6/5/2019 6:54:43 PM	Layer 1	1779	588	1191	581	7	0	33.0523	66.9477	32.6588	0.393479	0	33.4458	0.078446	0.0735162	35.8605	29.4663	6.39418	9.59725	0.676687	79011.8	Class List:;Classifier:;Classifier Output Type:Mask;Classify Registered:;Image Zoom:1;Fill Nuclear Holes:false;Maximum Cytoplasm Radius:5;Maximum Nuclear Size:500;Minimum Nuclear OD:0.1;Minimum Nuclear Roundness:0;Minimum Nuclear Size:3;Minimum Tissue OD:0.037;Nuclear Contrast Threshold:0.536;Nuclear Segmentation Aggressiveness:1;Nuclear Stain:0.324,0.373,0.184;Output Image:Stain 1 Markup;Positiv…
D:\UBE2T ICC 1-8 screenshot\ICC 2-1\d7.tiff	37	d7.tiff	ICC UBE2T CytoNuclear v1.6	6/5/2019 6:54:49 PM	Layer 1	1292	1011	281	825	186	0	78.2508	21.7492	63.8545	14.3963	0	92.6471	0.128906	0.111646	32.3055	24.4452	7.86029	11.0066	0.666879	52149.3	Class List:;Classifier:;Classifier Output Type:Mask;Classify Registered:;Image Zoom:1;Fill Nuclear Holes:false;Maximum Cytoplasm Radius:5;Maximum Nuclear Size:500;Minimum Nuclear OD:0.1;Minimum Nuclear Roundness:0;Minimum Nuclear Size:3;Minimum Tissue OD:0.037;Nuclear Contrast Threshold:0.536;Nuclear Segmentation Aggressiveness:1;Nuclear Stain:0.324,0.373,0.184;Output Image:Stain 1 Markup;Positiv…
D:\UBE2T ICC 1-8 screenshot\ICC 2-1\d9.tiff	39	d9.tiff	ICC UBE2T CytoNuclear v1.6	6/5/2019 6:54:59 PM	Layer 1	1916	52	1864	52	0	0	2.71399	97.286	2.71399	0	0	2.71399	0.0542469	0.0523687	38.141	31.4372	6.70381	9.94885	0.673474	99677.8	Class List:;Classifier:;Classifier Output Type:Mask;Classify Registered:;Image Zoom:1;Fill Nuclear Holes:false;Maximum Cytoplasm Radius:5;Maximum Nuclear Size:500;Minimum Nuclear OD:0.1;Minimum Nuclear Roundness:0;Minimum Nuclear Size:3;Minimum Tissue OD:0.037;Nuclear Contrast Threshold:0.536;Nuclear Segmentation Aggressiveness:1;Nuclear Stain:0.324,0.373,0.184;Output Image:Stain 1 Markup;Positiv…
D:\UBE2T ICC 1-8 screenshot\ICC 2-1\e1.tiff	41	e1.tiff	ICC UBE2T CytoNuclear v1.6	6/5/2019 6:55:04 PM	Layer 1	498	85	413	84	1	0	17.0683	82.9317	16.8675	0.200803	0	17.2691	0.0581929	0.0616394	26.4864	17.4332	9.05321	11.9779	0.665606	16545	Class List:;Classifier:;Classifier Output Type:Mask;Classify Registered:;Image Zoom:1;Fill Nuclear Holes:false;Maximum Cytoplasm Radius:5;Maximum Nuclear Size:500;Minimum Nuclear OD:0.1;Minimum Nuclear Roundness:0;Minimum Nuclear Size:3;Minimum Tissue OD:0.037;Nuclear Contrast Threshold:0.536;Nuclear Segmentation Aggressiveness:1;Nuclear Stain:0.324,0.373,0.184;Output Image:Stain 1 Markup;Positiv…
D:\UBE2T ICC 1-8 screenshot\ICC 2-1\e3.tiff	43	e3.tiff	ICC UBE2T CytoNuclear v1.6	6/5/2019 6:55:18 PM	Layer 1	3677	190	3487	189	1	0	5.16726	94.8327	5.14006	0.0271961	0	5.19445	0.0584342	0.0583184	31.1872	23.7904	7.39679	10.5903	0.67341	143271	Class List:;Classifier:;Classifier Output Type:Mask;Classify Registered:;Image Zoom:1;Fill Nuclear Holes:false;Maximum Cytoplasm Radius:5;Maximum Nuclear Size:500;Minimum Nuclear OD:0.1;Minimum Nuclear Roundness:0;Minimum Nuclear Size:3;Minimum Tissue OD:0.037;Nuclear Contrast Threshold:0.536;Nuclear Segmentation Aggressiveness:1;Nuclear Stain:0.324,0.373,0.184;Output Image:Stain 1 Markup;Positiv…
D:\UBE2T ICC 1-8 screenshot\ICC 2-1\e5.tiff	45	e5.tiff	ICC UBE2T CytoNuclear v1.6	6/5/2019 6:55:30 PM	Layer 1	3475	2861	614	2102	742	17	82.3309	17.6691	60.4892	21.3525	0.489209	104.662	0.159798	0.120103	26.9967	19.715	7.28173	10.5871	0.673466	117073	Class List:;Classifier:;Classifier Output Type:Mask;Classify Registered:;Image Zoom:1;Fill Nuclear Holes:false;Maximum Cytoplasm Radius:5;Maximum Nuclear Size:500;Minimum Nuclear OD:0.1;Minimum Nuclear Roundness:0;Minimum Nuclear Size:3;Minimum Tissue OD:0.037;Nuclear Contrast Threshold:0.536;Nuclear Segmentation Aggressiveness:1;Nuclear Stain:0.324,0.373,0.184;Output Image:Stain 1 Markup;Positiv…
D:\UBE2T ICC 1-8 screenshot\ICC 2-1\f5.tiff	55	f5.tiff	ICC UBE2T CytoNuclear v1.6	6/5/2019 6:56:35 PM	Layer 1	2861	836	2025	829	7	0	29.2206	70.7794	28.9759	0.24467	0	29.4652	0.0675047	0.0719268	38.0468	31.5017	6.54509	9.81737	0.673198	135622	Class List:;Classifier:;Classifier Output Type:Mask;Classify Registered:;Image Zoom:1;Fill Nuclear Holes:false;Maximum Cytoplasm Radius:5;Maximum Nuclear Size:500;Minimum Nuclear OD:0.1;Minimum Nuclear Roundness:0;Minimum Nuclear Size:3;Minimum Tissue OD:0.037;Nuclear Contrast Threshold:0.536;Nuclear Segmentation Aggressiveness:1;Nuclear Stain:0.324,0.373,0.184;Output Image:Stain 1 Markup;Positiv…
D:\UBE2T ICC 1-8 screenshot\ICC 2-1\f6.tiff	56	f6.tiff	ICC UBE2T CytoNuclear v1.6	6/5/2019 6:56:05 PM	Layer 1	2520	2190	330	1205	978	7	86.9048	13.0952	47.8175	38.8095	0.277778	126.27	0.143336	0.137563	36.0628	30.1714	5.89137	9.29782	0.679125	115684	Class List:;Classifier:;Classifier Output Type:Mask;Classify Registered:;Image Zoom:1;Fill Nuclear Holes:false;Maximum Cytoplasm Radius:5;Maximum Nuclear Size:500;Minimum Nuclear OD:0.1;Minimum Nuclear Roundness:0;Minimum Nuclear Size:3;Minimum Tissue OD:0.037;Nuclear Contrast Threshold:0.536;Nuclear Segmentation Aggressiveness:1;Nuclear Stain:0.324,0.373,0.184;Output Image:Stain 1 Markup;Positiv…
D:\UBE2T ICC 1-8 screenshot\ICC 2-1\f7.tiff	57	f7.tiff	ICC UBE2T CytoNuclear v1.6	6/5/2019 6:56:41 PM	Layer 1	4425	143	4282	143	0	0	3.23164	96.7684	3.23164	0	0	3.23164	0.063602	0.059442	27.6507	20.1955	7.4552	10.7101	0.668433	165910	Class List:;Classifier:;Classifier Output Type:Mask;Classify Registered:;Image Zoom:1;Fill Nuclear Holes:false;Maximum Cytoplasm Radius:5;Maximum Nuclear Size:500;Minimum Nuclear OD:0.1;Minimum Nuclear Roundness:0;Minimum Nuclear Size:3;Minimum Tissue OD:0.037;Nuclear Contrast Threshold:0.536;Nuclear Segmentation Aggressiveness:1;Nuclear Stain:0.324,0.373,0.184;Output Image:Stain 1 Markup;Positiv…
D:\UBE2T ICC 1-8 screenshot\ICC 2-1\f8.tiff	58	f8.tiff	ICC UBE2T CytoNuclear v1.6	6/5/2019 6:56:46 PM	Layer 1	3793	118	3675	117	1	0	3.11099	96.889	3.08463	0.0263644	0	3.13736	0.0532685	0.0524436	33.4114	26.8695	6.54192	9.83746	0.677505	165829	Class List:;Classifier:;Classifier Output Type:Mask;Classify Registered:;Image Zoom:1;Fill Nuclear Holes:false;Maximum Cytoplasm Radius:5;Maximum Nuclear Size:500;Minimum Nuclear OD:0.1;Minimum Nuclear Roundness:0;Minimum Nuclear Size:3;Minimum Tissue OD:0.037;Nuclear Contrast Threshold:0.536;Nuclear Segmentation Aggressiveness:1;Nuclear Stain:0.324,0.373,0.184;Output Image:Stain 1 Markup;Positiv…
D:\UBE2T ICC 1-8 screenshot\ICC 2-1\f9.tiff	59	f9.tiff	ICC UBE2T CytoNuclear v1.6	6/5/2019 6:56:51 PM	Layer 1	1248	655	593	599	56	0	52.484	47.516	47.9968	4.48718	0	56.9712	0.111104	0.0883151	33.6148	25.846	7.76883	11.0028	0.662797	54790.3	Class List:;Classifier:;Classifier Output Type:Mask;Classify Registered:;Image Zoom:1;Fill Nuclear Holes:false;Maximum Cytoplasm Radius:5;Maximum Nuclear Size:500;Minimum Nuclear OD:0.1;Minimum Nuclear Roundness:0;Minimum Nuclear Size:3;Minimum Tissue OD:0.037;Nuclear Contrast Threshold:0.536;Nuclear Segmentation Aggressiveness:1;Nuclear Stain:0.324,0.373,0.184;Output Image:Stain 1 Markup;Positiv…
D:\UBE2T ICC 1-8 screenshot\ICC 2-1\g1.tiff	61	g1.tiff	ICC UBE2T CytoNuclear v1.6	6/5/2019 6:56:56 PM	Layer 1	2275	0	2275	0	0	0	0	100	0	0	0	0	0.0401839	0.0432737	43.5219	36.8219	6.7	9.87846	0.678538	125343	Class List:;Classifier:;Classifier Output Type:Mask;Classify Registered:;Image Zoom:1;Fill Nuclear Holes:false;Maximum Cytoplasm Radius:5;Maximum Nuclear Size:500;Minimum Nuclear OD:0.1;Minimum Nuclear Roundness:0;Minimum Nuclear Size:3;Minimum Tissue OD:0.037;Nuclear Contrast Threshold:0.536;Nuclear Segmentation Aggressiveness:1;Nuclear Stain:0.324,0.373,0.184;Output Image:Stain 1 Markup;Positiv…
D:\UBE2T ICC 1-8 screenshot\ICC 2-1\g2.tiff	62	g2.tiff	ICC UBE2T CytoNuclear v1.6	6/5/2019 6:57:06 PM	Layer 1	2049	1473	576	1160	313	0	71.8887	28.1113	56.613	15.2757	0	87.1645	0.0846999	0.107818	42.4769	37.2045	5.27245	8.5654	0.686685	106198	Class List:;Classifier:;Classifier Output Type:Mask;Classify Registered:;Image Zoom:1;Fill Nuclear Holes:false;Maximum Cytoplasm Radius:5;Maximum Nuclear Size:500;Minimum Nuclear OD:0.1;Minimum Nuclear Roundness:0;Minimum Nuclear Size:3;Minimum Tissue OD:0.037;Nuclear Contrast Threshold:0.536;Nuclear Segmentation Aggressiveness:1;Nuclear Stain:0.324,0.373,0.184;Output Image:Stain 1 Markup;Positiv…
D:\UBE2T ICC 1-8 screenshot\ICC 2-1\g3.tiff	63	g3.tiff	ICC UBE2T CytoNuclear v1.6	6/5/2019 6:57:12 PM	Layer 1	3613	1497	2116	1411	86	0	41.4337	58.5663	39.0534	2.38029	0	43.814	0.0900432	0.078855	28.992	20.8202	8.17181	11.2631	0.669842	134104	Class List:;Classifier:;Classifier Output Type:Mask;Classify Registered:;Image Zoom:1;Fill Nuclear Holes:false;Maximum Cytoplasm Radius:5;Maximum Nuclear Size:500;Minimum Nuclear OD:0.1;Minimum Nuclear Roundness:0;Minimum Nuclear Size:3;Minimum Tissue OD:0.037;Nuclear Contrast Threshold:0.536;Nuclear Segmentation Aggressiveness:1;Nuclear Stain:0.324,0.373,0.184;Output Image:Stain 1 Markup;Positiv…
D:\UBE2T ICC 1-8 screenshot\ICC 2-1\g5.tiff	65	g5.tiff	ICC UBE2T CytoNuclear v1.6	6/5/2019 6:57:22 PM	Layer 1	1159	19	1140	19	0	0	1.63934	98.3607	1.63934	0	0	1.63934	0.0495781	0.0471216	29.2002	14.9012	14.299	15.2416	0.640568	42446	Class List:;Classifier:;Classifier Output Type:Mask;Classify Registered:;Image Zoom:1;Fill Nuclear Holes:false;Maximum Cytoplasm Radius:5;Maximum Nuclear Size:500;Minimum Nuclear OD:0.1;Minimum Nuclear Roundness:0;Minimum Nuclear Size:3;Minimum Tissue OD:0.037;Nuclear Contrast Threshold:0.536;Nuclear Segmentation Aggressiveness:1;Nuclear Stain:0.324,0.373,0.184;Output Image:Stain 1 Markup;Positiv…
D:\UBE2T ICC 1-8 screenshot\ICC 2-1\g7.tiff	67	g7.tiff	ICC UBE2T CytoNuclear v1.6	6/5/2019 6:57:33 PM	Layer 1	3119	101	3018	101	0	0	3.23822	96.7618	3.23822	0	0	3.23822	0.0718233	0.0578971	38.254	31.2549	6.99912	10.2373	0.672264	151934	Class List:;Classifier:;Classifier Output Type:Mask;Classify Registered:;Image Zoom:1;Fill Nuclear Holes:false;Maximum Cytoplasm Radius:5;Maximum Nuclear Size:500;Minimum Nuclear OD:0.1;Minimum Nuclear Roundness:0;Minimum Nuclear Size:3;Minimum Tissue OD:0.037;Nuclear Contrast Threshold:0.536;Nuclear Segmentation Aggressiveness:1;Nuclear Stain:0.324,0.373,0.184;Output Image:Stain 1 Markup;Positiv…
D:\UBE2T ICC 1-8 screenshot\ICC 2-1\g9.tiff	69	g9.tiff	ICC UBE2T CytoNuclear v1.6	6/5/2019 6:57:43 PM	Layer 1	3563	133	3430	119	14	0	3.73281	96.2672	3.33988	0.392927	0	4.12574	0.0497356	0.0499462	36.2583	27.7152	8.54308	11.5385	0.656935	168775	Class List:;Classifier:;Classifier Output Type:Mask;Classify Registered:;Image Zoom:1;Fill Nuclear Holes:false;Maximum Cytoplasm Radius:5;Maximum Nuclear Size:500;Minimum Nuclear OD:0.1;Minimum Nuclear Roundness:0;Minimum Nuclear Size:3;Minimum Tissue OD:0.037;Nuclear Contrast Threshold:0.536;Nuclear Segmentation Aggressiveness:1;Nuclear Stain:0.324,0.373,0.184;Output Image:Stain 1 Markup;Positiv…
D:\UBE2T ICC 1-8 screenshot\ICC 2-1\h5.tiff	75	h5.tiff	ICC UBE2T CytoNuclear v1.6	6/5/2019 6:58:13 PM	Layer 1	2952	1799	1153	1153	609	37	60.9417	39.0583	39.0583	20.6301	1.25339	84.0786	0.123305	0.111047	31.1531	23.2207	7.93242	11.0141	0.666487	123555	Class List:;Classifier:;Classifier Output Type:Mask;Classify Registered:;Image Zoom:1;Fill Nuclear Holes:false;Maximum Cytoplasm Radius:5;Maximum Nuclear Size:500;Minimum Nuclear OD:0.1;Minimum Nuclear Roundness:0;Minimum Nuclear Size:3;Minimum Tissue OD:0.037;Nuclear Contrast Threshold:0.536;Nuclear Segmentation Aggressiveness:1;Nuclear Stain:0.324,0.373,0.184;Output Image:Stain 1 Markup;Positiv…
D:\UBE2T ICC 1-8 screenshot\ICC 2-1\h7.tiff	77	h7.tiff	ICC UBE2T CytoNuclear v1.6	6/5/2019 6:58:26 PM	Layer 1	1905	826	1079	763	63	0	43.3596	56.6404	40.0525	3.30709	0	46.6667	0.101222	0.081417	33.7819	26.0314	7.75052	10.9281	0.667508	88181.3	Class List:;Classifier:;Classifier Output Type:Mask;Classify Registered:;Image Zoom:1;Fill Nuclear Holes:false;Maximum Cytoplasm Radius:5;Maximum Nuclear Size:500;Minimum Nuclear OD:0.1;Minimum Nuclear Roundness:0;Minimum Nuclear Size:3;Minimum Tissue OD:0.037;Nuclear Contrast Threshold:0.536;Nuclear Segmentation Aggressiveness:1;Nuclear Stain:0.324,0.373,0.184;Output Image:Stain 1 Markup;Positiv…
D:\UBE2T ICC 1-8 screenshot\ICC 2-1\h8.tiff	78	h8.tiff	ICC UBE2T CytoNuclear v1.6	6/5/2019 6:58:31 PM	Layer 1	1310	22	1288	21	1	0	1.67939	98.3206	1.60305	0.0763359	0	1.75573	0.0566593	0.0490162	45.3326	38.025	7.30763	10.3977	0.672425	77438	Class List:;Classifier:;Classifier Output Type:Mask;Classify Registered:;Image Zoom:1;Fill Nuclear Holes:false;Maximum Cytoplasm Radius:5;Maximum Nuclear Size:500;Minimum Nuclear OD:0.1;Minimum Nuclear Roundness:0;Minimum Nuclear Size:3;Minimum Tissue OD:0.037;Nuclear Contrast Threshold:0.536;Nuclear Segmentation Aggressiveness:1;Nuclear Stain:0.324,0.373,0.184;Output Image:Stain 1 Markup;Positiv…
D:\UBE2T ICC 1-8 screenshot\ICC 2-1\i2.tiff	82	i2.tiff	ICC UBE2T CytoNuclear v1.6	6/5/2019 6:58:50 PM	Layer 1	4119	145	3974	143	2	0	3.52027	96.4797	3.47172	0.0485555	0	3.56883	0.0423674	0.0462906	34.278	27.9025	6.37552	9.69386	0.675429	176110	Class List:;Classifier:;Classifier Output Type:Mask;Classify Registered:;Image Zoom:1;Fill Nuclear Holes:false;Maximum Cytoplasm Radius:5;Maximum Nuclear Size:500;Minimum Nuclear OD:0.1;Minimum Nuclear Roundness:0;Minimum Nuclear Size:3;Minimum Tissue OD:0.037;Nuclear Contrast Threshold:0.536;Nuclear Segmentation Aggressiveness:1;Nuclear Stain:0.324,0.373,0.184;Output Image:Stain 1 Markup;Positiv…
D:\UBE2T ICC 1-8 screenshot\ICC 2-1\i4.tiff	84	i4.tiff	ICC UBE2T CytoNuclear v1.6	6/5/2019 6:58:59 PM	Layer 1	4663	2	4661	2	0	0	0.0428908	99.9571	0.0428908	0	0	0.0428908	0.0426116	0.0418346	29.1896	22.9607	6.22893	9.63907	0.673681	182894	Class List:;Classifier:;Classifier Output Type:Mask;Classify Registered:;Image Zoom:1;Fill Nuclear Holes:false;Maximum Cytoplasm Radius:5;Maximum Nuclear Size:500;Minimum Nuclear OD:0.1;Minimum Nuclear Roundness:0;Minimum Nuclear Size:3;Minimum Tissue OD:0.037;Nuclear Contrast Threshold:0.536;Nuclear Segmentation Aggressiveness:1;Nuclear Stain:0.324,0.373,0.184;Output Image:Stain 1 Markup;Positiv…
D:\UBE2T ICC 1-8 screenshot\ICC 2-1\i5.tiff	85	i5.tiff	ICC UBE2T CytoNuclear v1.6	6/5/2019 6:59:04 PM	Layer 1	1945	23	1922	21	2	0	1.18252	98.8175	1.07969	0.102828	0	1.28535	0.0476592	0.0415256	49.7441	43.4224	6.32172	9.6928	0.682177	132597	Class List:;Classifier:;Classifier Output Type:Mask;Classify Registered:;Image Zoom:1;Fill Nuclear Holes:false;Maximum Cytoplasm Radius:5;Maximum Nuclear Size:500;Minimum Nuclear OD:0.1;Minimum Nuclear Roundness:0;Minimum Nuclear Size:3;Minimum Tissue OD:0.037;Nuclear Contrast Threshold:0.536;Nuclear Segmentation Aggressiveness:1;Nuclear Stain:0.324,0.373,0.184;Output Image:Stain 1 Markup;Positiv…
D:\UBE2T ICC 1-8 screenshot\ICC 2-1\i6.tiff	86	i6.tiff	ICC UBE2T CytoNuclear v1.6	6/5/2019 6:59:08 PM	Layer 1	2415	784	1631	730	54	0	32.4638	67.5362	30.2277	2.23602	0	34.6998	0.0733769	0.0741983	35.509	29.3234	6.18561	9.46977	0.67673	109714	Class List:;Classifier:;Classifier Output Type:Mask;Classify Registered:;Image Zoom:1;Fill Nuclear Holes:false;Maximum Cytoplasm Radius:5;Maximum Nuclear Size:500;Minimum Nuclear OD:0.1;Minimum Nuclear Roundness:0;Minimum Nuclear Size:3;Minimum Tissue OD:0.037;Nuclear Contrast Threshold:0.536;Nuclear Segmentation Aggressiveness:1;Nuclear Stain:0.324,0.373,0.184;Output Image:Stain 1 Markup;Positiv…
D:\UBE2T ICC 1-8 screenshot\ICC 2-1\i7.tiff	87	i7.tiff	ICC UBE2T CytoNuclear v1.6	6/5/2019 6:59:13 PM	Layer 1	3476	777	2699	767	10	0	22.3533	77.6467	22.0656	0.287687	0	22.641	0.0677196	0.0679229	36.0863	30.4574	5.62896	8.96044	0.680441	175217	Class List:;Classifier:;Classifier Output Type:Mask;Classify Registered:;Image Zoom:1;Fill Nuclear Holes:false;Maximum Cytoplasm Radius:5;Maximum Nuclear Size:500;Minimum Nuclear OD:0.1;Minimum Nuclear Roundness:0;Minimum Nuclear Size:3;Minimum Tissue OD:0.037;Nuclear Contrast Threshold:0.536;Nuclear Segmentation Aggressiveness:1;Nuclear Stain:0.324,0.373,0.184;Output Image:Stain 1 Markup;Positiv…
D:\UBE2T ICC 1-8 screenshot\ICC 2-1\i8.tiff	88	i8.tiff	ICC UBE2T CytoNuclear v1.6	6/5/2019 6:59:19 PM	Layer 1	1355	7	1348	7	0	0	0.516605	99.4834	0.516605	0	0	0.516605	0.0480573	0.0478174	45.414	38.6546	6.75941	9.98044	0.675109	80388	Class List:;Classifier:;Classifier Output Type:Mask;Classify Registered:;Image Zoom:1;Fill Nuclear Holes:false;Maximum Cytoplasm Radius:5;Maximum Nuclear Size:500;Minimum Nuclear OD:0.1;Minimum Nuclear Roundness:0;Minimum Nuclear Size:3;Minimum Tissue OD:0.037;Nuclear Contrast Threshold:0.536;Nuclear Segmentation Aggressiveness:1;Nuclear Stain:0.324,0.373,0.184;Output Image:Stain 1 Markup;Positiv…
D:\UBE2T ICC 1-8 screenshot\ICC 2-1\i9.tiff	89	i9.tiff	ICC UBE2T CytoNuclear v1.6	6/5/2019 6:59:24 PM	Layer 1	1847	281	1566	278	3	0	15.2139	84.7861	15.0514	0.162426	0	15.3763	0.0666871	0.0620237	49.9632	44.3877	5.57553	8.82972	0.688229	124534	Class List:;Classifier:;Classifier Output Type:Mask;Classify Registered:;Image Zoom:1;Fill Nuclear Holes:false;Maximum Cytoplasm Radius:5;Maximum Nuclear Size:500;Minimum Nuclear OD:0.1;Minimum Nuclear Roundness:0;Minimum Nuclear Size:3;Minimum Tissue OD:0.037;Nuclear Contrast Threshold:0.536;Nuclear Segmentation Aggressiveness:1;Nuclear Stain:0.324,0.373,0.184;Output Image:Stain 1 Markup;Positiv…
D:\UBE2T ICC 1-8 screenshot\ICC 2-1\i10.tiff	90	i10.tiff	ICC UBE2T CytoNuclear v1.6	6/5/2019 6:58:45 PM	Layer 1	2830	54	2776	53	1	0	1.90813	98.0919	1.87279	0.0353357	0	1.94346	0.0418009	0.0448776	29.2408	22.0692	7.17164	10.4449	0.672557	105879	Class List:;Classifier:;Classifier Output Type:Mask;Classify Registered:;Image Zoom:1;Fill Nuclear Holes:false;Maximum Cytoplasm Radius:5;Maximum Nuclear Size:500;Minimum Nuclear OD:0.1;Minimum Nuclear Roundness:0;Minimum Nuclear Size:3;Minimum Tissue OD:0.037;Nuclear Contrast Threshold:0.536;Nuclear Segmentation Aggressiveness:1;Nuclear Stain:0.324,0.373,0.184;Output Image:Stain 1 Markup;Positiv…
D:\UBE2T ICC 1-8 screenshot\ICC 3-1\a1.tiff	1	a1.tiff	ICC UBE2T CytoNuclear v1.6	6/5/2019 6:41:40 PM	Layer 1	3040	2350	690	2060	290	0	77.3026	22.6974	67.7632	9.53947	0	86.8421	0.0942448	0.104832	30.6097	23.1611	7.4486	10.7763	0.673001	167617	Class List:;Classifier:;Classifier Output Type:Mask;Classify Registered:;Image Zoom:1;Fill Nuclear Holes:false;Maximum Cytoplasm Radius:5;Maximum Nuclear Size:500;Minimum Nuclear OD:0.1;Minimum Nuclear Roundness:0;Minimum Nuclear Size:3;Minimum Tissue OD:0.037;Nuclear Contrast Threshold:0.536;Nuclear Segmentation Aggressiveness:1;Nuclear Stain:0.324,0.373,0.184;Output Image:Stain 1 Markup;Positiv…
D:\UBE2T ICC 1-8 screenshot\ICC 3-1\a2.tiff	2	a2.tiff	ICC UBE2T CytoNuclear v1.6	6/5/2019 6:59:35 PM	Layer 1	1999	2	1997	2	0	0	0.10005	99.8999	0.10005	0	0	0.10005	0.0574084	0.0512085	38.8447	31.8503	6.99437	10.2716	0.665895	98420	Class List:;Classifier:;Classifier Output Type:Mask;Classify Registered:;Image Zoom:1;Fill Nuclear Holes:false;Maximum Cytoplasm Radius:5;Maximum Nuclear Size:500;Minimum Nuclear OD:0.1;Minimum Nuclear Roundness:0;Minimum Nuclear Size:3;Minimum Tissue OD:0.037;Nuclear Contrast Threshold:0.536;Nuclear Segmentation Aggressiveness:1;Nuclear Stain:0.324,0.373,0.184;Output Image:Stain 1 Markup;Positiv…
D:\UBE2T ICC 1-8 screenshot\ICC 3-1\a4.tiff	4	a4.tiff	ICC UBE2T CytoNuclear v1.6	6/5/2019 6:59:46 PM	Layer 1	1977	246	1731	245	1	0	12.4431	87.5569	12.3925	0.0505817	0	12.4937	0.0740021	0.0654237	43.4852	37.1939	6.29135	9.66009	0.676223	111584	Class List:;Classifier:;Classifier Output Type:Mask;Classify Registered:;Image Zoom:1;Fill Nuclear Holes:false;Maximum Cytoplasm Radius:5;Maximum Nuclear Size:500;Minimum Nuclear OD:0.1;Minimum Nuclear Roundness:0;Minimum Nuclear Size:3;Minimum Tissue OD:0.037;Nuclear Contrast Threshold:0.536;Nuclear Segmentation Aggressiveness:1;Nuclear Stain:0.324,0.373,0.184;Output Image:Stain 1 Markup;Positiv…
D:\UBE2T ICC 1-8 screenshot\ICC 3-1\a7.tiff	7	a7.tiff	ICC UBE2T CytoNuclear v1.6	6/5/2019 7:00:03 PM	Layer 1	2946	1313	1633	1270	43	0	44.5689	55.4311	43.1093	1.45961	0	46.0285	0.0795702	0.0817414	42.707	36.469	6.23795	9.53581	0.682833	161696	Class List:;Classifier:;Classifier Output Type:Mask;Classify Registered:;Image Zoom:1;Fill Nuclear Holes:false;Maximum Cytoplasm Radius:5;Maximum Nuclear Size:500;Minimum Nuclear OD:0.1;Minimum Nuclear Roundness:0;Minimum Nuclear Size:3;Minimum Tissue OD:0.037;Nuclear Contrast Threshold:0.536;Nuclear Segmentation Aggressiveness:1;Nuclear Stain:0.324,0.373,0.184;Output Image:Stain 1 Markup;Positiv…
D:\UBE2T ICC 1-8 screenshot\ICC 3-1\a8.tiff	8	a8.tiff	ICC UBE2T CytoNuclear v1.6	6/5/2019 7:00:07 PM	Layer 1	2073	1856	217	1044	804	8	89.5321	10.4679	50.3618	38.7844	0.385914	129.088	0.131397	0.141169	53.4245	48.3585	5.06597	8.2453	0.699268	144836	Class List:;Classifier:;Classifier Output Type:Mask;Classify Registered:;Image Zoom:1;Fill Nuclear Holes:false;Maximum Cytoplasm Radius:5;Maximum Nuclear Size:500;Minimum Nuclear OD:0.1;Minimum Nuclear Roundness:0;Minimum Nuclear Size:3;Minimum Tissue OD:0.037;Nuclear Contrast Threshold:0.536;Nuclear Segmentation Aggressiveness:1;Nuclear Stain:0.324,0.373,0.184;Output Image:Stain 1 Markup;Positiv…
D:\UBE2T ICC 1-8 screenshot\ICC 3-1\a9.tiff	9	a9.tiff	ICC UBE2T CytoNuclear v1.6	6/5/2019 7:00:12 PM	Layer 1	1555	1	1554	1	0	0	0.0643087	99.9357	0.0643087	0	0	0.0643087	0.0565867	0.0503132	58.5576	54.0347	4.52283	7.59871	0.71223	125331	Class List:;Classifier:;Classifier Output Type:Mask;Classify Registered:;Image Zoom:1;Fill Nuclear Holes:false;Maximum Cytoplasm Radius:5;Maximum Nuclear Size:500;Minimum Nuclear OD:0.1;Minimum Nuclear Roundness:0;Minimum Nuclear Size:3;Minimum Tissue OD:0.037;Nuclear Contrast Threshold:0.536;Nuclear Segmentation Aggressiveness:1;Nuclear Stain:0.324,0.373,0.184;Output Image:Stain 1 Markup;Positiv…
D:\UBE2T ICC 1-8 screenshot\ICC 3-1\a10.tiff	10	a10.tiff	ICC UBE2T CytoNuclear v1.6	6/5/2019 6:59:30 PM	Layer 1	2645	1	2644	1	0	0	0.0378072	99.9622	0.0378072	0	0	0.0378072	0.0535145	0.0529993	36.3859	29.3245	7.06144	10.2686	0.672838	122625	Class List:;Classifier:;Classifier Output Type:Mask;Classify Registered:;Image Zoom:1;Fill Nuclear Holes:false;Maximum Cytoplasm Radius:5;Maximum Nuclear Size:500;Minimum Nuclear OD:0.1;Minimum Nuclear Roundness:0;Minimum Nuclear Size:3;Minimum Tissue OD:0.037;Nuclear Contrast Threshold:0.536;Nuclear Segmentation Aggressiveness:1;Nuclear Stain:0.324,0.373,0.184;Output Image:Stain 1 Markup;Positiv…
D:\UBE2T ICC 1-8 screenshot\ICC 3-1\b2.tiff	12	b2.tiff	ICC UBE2T CytoNuclear v1.6	6/5/2019 7:00:27 PM	Layer 1	4038	18	4020	18	0	0	0.445765	99.5542	0.445765	0	0	0.445765	0.0528939	0.0554971	31.6417	24.8532	6.78851	10.1003	0.673817	162660	Class List:;Classifier:;Classifier Output Type:Mask;Classify Registered:;Image Zoom:1;Fill Nuclear Holes:false;Maximum Cytoplasm Radius:5;Maximum Nuclear Size:500;Minimum Nuclear OD:0.1;Minimum Nuclear Roundness:0;Minimum Nuclear Size:3;Minimum Tissue OD:0.037;Nuclear Contrast Threshold:0.536;Nuclear Segmentation Aggressiveness:1;Nuclear Stain:0.324,0.373,0.184;Output Image:Stain 1 Markup;Positiv…
D:\UBE2T ICC 1-8 screenshot\ICC 3-1\b3.tiff	13	b3.tiff	ICC UBE2T CytoNuclear v1.6	6/5/2019 7:00:32 PM	Layer 1	3447	1	3446	1	0	0	0.0290107	99.971	0.0290107	0	0	0.0290107	0.0493978	0.0510801	33.8281	26.1997	7.62845	10.8008	0.66391	152960	Class List:;Classifier:;Classifier Output Type:Mask;Classify Registered:;Image Zoom:1;Fill Nuclear Holes:false;Maximum Cytoplasm Radius:5;Maximum Nuclear Size:500;Minimum Nuclear OD:0.1;Minimum Nuclear Roundness:0;Minimum Nuclear Size:3;Minimum Tissue OD:0.037;Nuclear Contrast Threshold:0.536;Nuclear Segmentation Aggressiveness:1;Nuclear Stain:0.324,0.373,0.184;Output Image:Stain 1 Markup;Positiv…
D:\UBE2T ICC 1-8 screenshot\ICC 3-1\b7.tiff	17	b7.tiff	ICC UBE2T CytoNuclear v1.6	6/5/2019 7:00:52 PM	Layer 1	3801	29	3772	29	0	0	0.762957	99.237	0.762957	0	0	0.762957	0.0574243	0.0574745	35.3972	28.5855	6.81169	10.1368	0.66924	183312	Class List:;Classifier:;Classifier Output Type:Mask;Classify Registered:;Image Zoom:1;Fill Nuclear Holes:false;Maximum Cytoplasm Radius:5;Maximum Nuclear Size:500;Minimum Nuclear OD:0.1;Minimum Nuclear Roundness:0;Minimum Nuclear Size:3;Minimum Tissue OD:0.037;Nuclear Contrast Threshold:0.536;Nuclear Segmentation Aggressiveness:1;Nuclear Stain:0.324,0.373,0.184;Output Image:Stain 1 Markup;Positiv…
D:\UBE2T ICC 1-8 screenshot\ICC 3-1\b8.tiff	18	b8.tiff	ICC UBE2T CytoNuclear v1.6	6/5/2019 7:00:58 PM	Layer 1	2969	2156	813	1621	518	17	72.617	27.383	54.5975	17.447	0.572583	91.2092	0.10429	0.112359	32.2542	24.5531	7.70108	10.77	0.672281	127236	Class List:;Classifier:;Classifier Output Type:Mask;Classify Registered:;Image Zoom:1;Fill Nuclear Holes:false;Maximum Cytoplasm Radius:5;Maximum Nuclear Size:500;Minimum Nuclear OD:0.1;Minimum Nuclear Roundness:0;Minimum Nuclear Size:3;Minimum Tissue OD:0.037;Nuclear Contrast Threshold:0.536;Nuclear Segmentation Aggressiveness:1;Nuclear Stain:0.324,0.373,0.184;Output Image:Stain 1 Markup;Positiv…
D:\UBE2T ICC 1-8 screenshot\ICC 3-1\c1.tiff	21	c1.tiff	ICC UBE2T CytoNuclear v1.6	6/5/2019 7:01:09 PM	Layer 1	2716	2	2714	1	1	0	0.0736377	99.9264	0.0368189	0.0368189	0	0.110457	0.0480734	0.0512108	36.3629	29.1154	7.24751	10.4124	0.676589	142557	Class List:;Classifier:;Classifier Output Type:Mask;Classify Registered:;Image Zoom:1;Fill Nuclear Holes:false;Maximum Cytoplasm Radius:5;Maximum Nuclear Size:500;Minimum Nuclear OD:0.1;Minimum Nuclear Roundness:0;Minimum Nuclear Size:3;Minimum Tissue OD:0.037;Nuclear Contrast Threshold:0.536;Nuclear Segmentation Aggressiveness:1;Nuclear Stain:0.324,0.373,0.184;Output Image:Stain 1 Markup;Positiv…
D:\UBE2T ICC 1-8 screenshot\ICC 3-1\c2.tiff	22	c2.tiff	ICC UBE2T CytoNuclear v1.6	6/5/2019 7:01:20 PM	Layer 1	889	126	763	126	0	0	14.1732	85.8268	14.1732	0	0	14.1732	0.0719494	0.0648651	34.6966	25.4128	9.28375	12.113	0.657744	41292.8	Class List:;Classifier:;Classifier Output Type:Mask;Classify Registered:;Image Zoom:1;Fill Nuclear Holes:false;Maximum Cytoplasm Radius:5;Maximum Nuclear Size:500;Minimum Nuclear OD:0.1;Minimum Nuclear Roundness:0;Minimum Nuclear Size:3;Minimum Tissue OD:0.037;Nuclear Contrast Threshold:0.536;Nuclear Segmentation Aggressiveness:1;Nuclear Stain:0.324,0.373,0.184;Output Image:Stain 1 Markup;Positiv…
D:\UBE2T ICC 1-8 screenshot\ICC 3-1\c3.tiff	23	c3.tiff	ICC UBE2T CytoNuclear v1.6	6/5/2019 7:01:27 PM	Layer 1	2473	103	2370	101	2	0	4.16498	95.835	4.08411	0.0808734	0	4.24586	0.058731	0.0590509	45.7565	40.0135	5.74292	9.04246	0.683711	149658	Class List:;Classifier:;Classifier Output Type:Mask;Classify Registered:;Image Zoom:1;Fill Nuclear Holes:false;Maximum Cytoplasm Radius:5;Maximum Nuclear Size:500;Minimum Nuclear OD:0.1;Minimum Nuclear Roundness:0;Minimum Nuclear Size:3;Minimum Tissue OD:0.037;Nuclear Contrast Threshold:0.536;Nuclear Segmentation Aggressiveness:1;Nuclear Stain:0.324,0.373,0.184;Output Image:Stain 1 Markup;Positiv…
D:\UBE2T ICC 1-8 screenshot\ICC 3-1\c4.tiff	24	c4.tiff	ICC UBE2T CytoNuclear v1.6	6/5/2019 7:01:33 PM	Layer 1	3840	65	3775	64	1	0	1.69271	98.3073	1.66667	0.0260417	0	1.71875	0.0572143	0.0591534	34.5902	28.1066	6.48359	9.81432	0.675044	185022	Class List:;Classifier:;Classifier Output Type:Mask;Classify Registered:;Image Zoom:1;Fill Nuclear Holes:false;Maximum Cytoplasm Radius:5;Maximum Nuclear Size:500;Minimum Nuclear OD:0.1;Minimum Nuclear Roundness:0;Minimum Nuclear Size:3;Minimum Tissue OD:0.037;Nuclear Contrast Threshold:0.536;Nuclear Segmentation Aggressiveness:1;Nuclear Stain:0.324,0.373,0.184;Output Image:Stain 1 Markup;Positiv…
D:\UBE2T ICC 1-8 screenshot\ICC 3-1\c5.tiff	25	c5.tiff	ICC UBE2T CytoNuclear v1.6	6/5/2019 7:01:37 PM	Layer 1	2025	32	1993	32	0	0	1.58025	98.4198	1.58025	0	0	1.58025	0.061562	0.0545185	50.3254	44.1968	6.12864	9.3716	0.685549	135057	Class List:;Classifier:;Classifier Output Type:Mask;Classify Registered:;Image Zoom:1;Fill Nuclear Holes:false;Maximum Cytoplasm Radius:5;Maximum Nuclear Size:500;Minimum Nuclear OD:0.1;Minimum Nuclear Roundness:0;Minimum Nuclear Size:3;Minimum Tissue OD:0.037;Nuclear Contrast Threshold:0.536;Nuclear Segmentation Aggressiveness:1;Nuclear Stain:0.324,0.373,0.184;Output Image:Stain 1 Markup;Positiv…
D:\UBE2T ICC 1-8 screenshot\ICC 3-1\c6.tiff	26	c6.tiff	ICC UBE2T CytoNuclear v1.6	6/5/2019 7:01:42 PM	Layer 1	18	2	16	2	0	0	11.1111	88.8889	11.1111	0	0	11.1111	0.0629229	0.0642198	51.6389	45.8194	5.81944	9.30556	0.690197	1114.75	Class List:;Classifier:;Classifier Output Type:Mask;Classify Registered:;Image Zoom:1;Fill Nuclear Holes:false;Maximum Cytoplasm Radius:5;Maximum Nuclear Size:500;Minimum Nuclear OD:0.1;Minimum Nuclear Roundness:0;Minimum Nuclear Size:3;Minimum Tissue OD:0.037;Nuclear Contrast Threshold:0.536;Nuclear Segmentation Aggressiveness:1;Nuclear Stain:0.324,0.373,0.184;Output Image:Stain 1 Markup;Positiv…
D:\UBE2T ICC 1-8 screenshot\ICC 3-1\c7.tiff	27	c7.tiff	ICC UBE2T CytoNuclear v1.6	6/5/2019 7:01:46 PM	Layer 1	1689	1433	256	814	611	8	84.8431	15.1569	48.1942	36.1753	0.473653	121.966	0.179525	0.13586	34.7396	26.7681	7.97158	11.1306	0.67101	79658.8	Class List:;Classifier:;Classifier Output Type:Mask;Classify Registered:;Image Zoom:1;Fill Nuclear Holes:false;Maximum Cytoplasm Radius:5;Maximum Nuclear Size:500;Minimum Nuclear OD:0.1;Minimum Nuclear Roundness:0;Minimum Nuclear Size:3;Minimum Tissue OD:0.037;Nuclear Contrast Threshold:0.536;Nuclear Segmentation Aggressiveness:1;Nuclear Stain:0.324,0.373,0.184;Output Image:Stain 1 Markup;Positiv…
D:\UBE2T ICC 1-8 screenshot\ICC 3-1\c9.tiff	29	c9.tiff	ICC UBE2T CytoNuclear v1.6	6/5/2019 7:01:58 PM	Layer 1	1446	114	1332	113	1	0	7.88382	92.1162	7.81466	0.0691563	0	7.95297	0.073389	0.0655889	46.4644	39.777	6.68741	9.95954	0.683487	88897	Class List:;Classifier:;Classifier Output Type:Mask;Classify Registered:;Image Zoom:1;Fill Nuclear Holes:false;Maximum Cytoplasm Radius:5;Maximum Nuclear Size:500;Minimum Nuclear OD:0.1;Minimum Nuclear Roundness:0;Minimum Nuclear Size:3;Minimum Tissue OD:0.037;Nuclear Contrast Threshold:0.536;Nuclear Segmentation Aggressiveness:1;Nuclear Stain:0.324,0.373,0.184;Output Image:Stain 1 Markup;Positiv…
D:\UBE2T ICC 1-8 screenshot\ICC 3-1\d2.tiff	32	d2.tiff	ICC UBE2T CytoNuclear v1.6	6/5/2019 6:41:53 PM	Layer 1	1190	641	549	538	102	1	53.8655	46.1345	45.2101	8.57143	0.0840336	62.605	0.103283	0.0937813	53.0515	47.5179	5.53361	8.84076	0.692382	82718.5	Class List:;Classifier:;Classifier Output Type:Mask;Classify Registered:;Image Zoom:1;Fill Nuclear Holes:false;Maximum Cytoplasm Radius:5;Maximum Nuclear Size:500;Minimum Nuclear OD:0.1;Minimum Nuclear Roundness:0;Minimum Nuclear Size:3;Minimum Tissue OD:0.037;Nuclear Contrast Threshold:0.536;Nuclear Segmentation Aggressiveness:1;Nuclear Stain:0.324,0.373,0.184;Output Image:Stain 1 Markup;Positiv…
D:\UBE2T ICC 1-8 screenshot\ICC 3-1\d4.tiff	34	d4.tiff	ICC UBE2T CytoNuclear v1.6	6/5/2019 7:02:21 PM	Layer 1	2297	871	1426	870	1	0	37.919	62.081	37.8755	0.043535	0	37.9626	0.0750814	0.0749662	39.9037	33.3683	6.53537	9.82412	0.678757	120882	Class List:;Classifier:;Classifier Output Type:Mask;Classify Registered:;Image Zoom:1;Fill Nuclear Holes:false;Maximum Cytoplasm Radius:5;Maximum Nuclear Size:500;Minimum Nuclear OD:0.1;Minimum Nuclear Roundness:0;Minimum Nuclear Size:3;Minimum Tissue OD:0.037;Nuclear Contrast Threshold:0.536;Nuclear Segmentation Aggressiveness:1;Nuclear Stain:0.324,0.373,0.184;Output Image:Stain 1 Markup;Positiv…
D:\UBE2T ICC 1-8 screenshot\ICC 3-1\d5.tiff	35	d5.tiff	ICC UBE2T CytoNuclear v1.6	6/5/2019 7:02:26 PM	Layer 1	4208	353	3855	348	5	0	8.38878	91.6112	8.26996	0.118821	0	8.5076	0.0568572	0.0641421	32.6312	25.1797	7.45146	10.6103	0.672324	184819	Class List:;Classifier:;Classifier Output Type:Mask;Classify Registered:;Image Zoom:1;Fill Nuclear Holes:false;Maximum Cytoplasm Radius:5;Maximum Nuclear Size:500;Minimum Nuclear OD:0.1;Minimum Nuclear Roundness:0;Minimum Nuclear Size:3;Minimum Tissue OD:0.037;Nuclear Contrast Threshold:0.536;Nuclear Segmentation Aggressiveness:1;Nuclear Stain:0.324,0.373,0.184;Output Image:Stain 1 Markup;Positiv…
D:\UBE2T ICC 1-8 screenshot\ICC 3-1\d6.tiff	36	d6.tiff	ICC UBE2T CytoNuclear v1.6	6/5/2019 7:02:32 PM	Layer 1	2349	728	1621	699	29	0	30.9919	69.0081	29.7573	1.23457	0	32.2265	0.0702324	0.074208	33.1345	26.9575	6.17699	9.49574	0.674416	103524	Class List:;Classifier:;Classifier Output Type:Mask;Classify Registered:;Image Zoom:1;Fill Nuclear Holes:false;Maximum Cytoplasm Radius:5;Maximum Nuclear Size:500;Minimum Nuclear OD:0.1;Minimum Nuclear Roundness:0;Minimum Nuclear Size:3;Minimum Tissue OD:0.037;Nuclear Contrast Threshold:0.536;Nuclear Segmentation Aggressiveness:1;Nuclear Stain:0.324,0.373,0.184;Output Image:Stain 1 Markup;Positiv…
D:\UBE2T ICC 1-8 screenshot\ICC 3-1\d7.tiff	37	d7.tiff	ICC UBE2T CytoNuclear v1.6	6/5/2019 7:02:37 PM	Layer 1	3058	103	2955	98	5	0	3.36821	96.6318	3.20471	0.163506	0	3.53172	0.0642274	0.0588177	33.8705	27.3154	6.5551	9.85235	0.674742	140879	Class List:;Classifier:;Classifier Output Type:Mask;Classify Registered:;Image Zoom:1;Fill Nuclear Holes:false;Maximum Cytoplasm Radius:5;Maximum Nuclear Size:500;Minimum Nuclear OD:0.1;Minimum Nuclear Roundness:0;Minimum Nuclear Size:3;Minimum Tissue OD:0.037;Nuclear Contrast Threshold:0.536;Nuclear Segmentation Aggressiveness:1;Nuclear Stain:0.324,0.373,0.184;Output Image:Stain 1 Markup;Positiv…
D:\UBE2T ICC 1-8 screenshot\ICC 3-1\d10.tiff	40	d10.tiff	ICC UBE2T CytoNuclear v1.6	6/5/2019 7:02:09 PM	Layer 1	2720	26	2694	25	1	0	0.955882	99.0441	0.919118	0.0367647	0	0.992647	0.0496529	0.052644	44.3801	38.166	6.21406	9.39853	0.684014	162478	Class List:;Classifier:;Classifier Output Type:Mask;Classify Registered:;Image Zoom:1;Fill Nuclear Holes:false;Maximum Cytoplasm Radius:5;Maximum Nuclear Size:500;Minimum Nuclear OD:0.1;Minimum Nuclear Roundness:0;Minimum Nuclear Size:3;Minimum Tissue OD:0.037;Nuclear Contrast Threshold:0.536;Nuclear Segmentation Aggressiveness:1;Nuclear Stain:0.324,0.373,0.184;Output Image:Stain 1 Markup;Positiv…
D:\UBE2T ICC 1-8 screenshot\ICC 3-1\e2.tiff	42	e2.tiff	ICC UBE2T CytoNuclear v1.6	6/5/2019 7:03:08 PM	Layer 1	2999	1189	1810	1140	48	1	39.6465	60.3535	38.0127	1.60053	0.0333444	41.3138	0.07984	0.0772201	27.1543	19.5909	7.56335	10.8226	0.670817	113018	Class List:;Classifier:;Classifier Output Type:Mask;Classify Registered:;Image Zoom:1;Fill Nuclear Holes:false;Maximum Cytoplasm Radius:5;Maximum Nuclear Size:500;Minimum Nuclear OD:0.1;Minimum Nuclear Roundness:0;Minimum Nuclear Size:3;Minimum Tissue OD:0.037;Nuclear Contrast Threshold:0.536;Nuclear Segmentation Aggressiveness:1;Nuclear Stain:0.324,0.373,0.184;Output Image:Stain 1 Markup;Positiv…
D:\UBE2T ICC 1-8 screenshot\ICC 3-1\e5.tiff	45	e5.tiff	ICC UBE2T CytoNuclear v1.6	6/5/2019 7:03:24 PM	Layer 1	4543	56	4487	56	0	0	1.23267	98.7673	1.23267	0	0	1.23267	0.0490112	0.0522561	25.9199	18.4251	7.49477	10.7528	0.672915	159090	Class List:;Classifier:;Classifier Output Type:Mask;Classify Registered:;Image Zoom:1;Fill Nuclear Holes:false;Maximum Cytoplasm Radius:5;Maximum Nuclear Size:500;Minimum Nuclear OD:0.1;Minimum Nuclear Roundness:0;Minimum Nuclear Size:3;Minimum Tissue OD:0.037;Nuclear Contrast Threshold:0.536;Nuclear Segmentation Aggressiveness:1;Nuclear Stain:0.324,0.373,0.184;Output Image:Stain 1 Markup;Positiv…
D:\UBE2T ICC 1-8 screenshot\ICC 3-1\e6.tiff	46	e6.tiff	ICC UBE2T CytoNuclear v1.6	6/5/2019 6:42:01 PM	Layer 1	3000	250	2750	246	4	0	8.33333	91.6667	8.2	0.133333	0	8.46667	0.0845135	0.0623869	41.7231	34.9348	6.78825	10.0408	0.668116	180586	Class List:;Classifier:;Classifier Output Type:Mask;Classify Registered:;Image Zoom:1;Fill Nuclear Holes:false;Maximum Cytoplasm Radius:5;Maximum Nuclear Size:500;Minimum Nuclear OD:0.1;Minimum Nuclear Roundness:0;Minimum Nuclear Size:3;Minimum Tissue OD:0.037;Nuclear Contrast Threshold:0.536;Nuclear Segmentation Aggressiveness:1;Nuclear Stain:0.324,0.373,0.184;Output Image:Stain 1 Markup;Positiv…
D:\UBE2T ICC 1-8 screenshot\ICC 3-1\e8.tiff	48	e8.tiff	ICC UBE2T CytoNuclear v1.6	6/5/2019 7:03:36 PM	Layer 1	2781	601	2180	599	2	0	21.6109	78.3891	21.539	0.0719166	0	21.6828	0.0641003	0.0701707	32.2432	24.4261	7.81706	11.0192	0.670453	119460	Class List:;Classifier:;Classifier Output Type:Mask;Classify Registered:;Image Zoom:1;Fill Nuclear Holes:false;Maximum Cytoplasm Radius:5;Maximum Nuclear Size:500;Minimum Nuclear OD:0.1;Minimum Nuclear Roundness:0;Minimum Nuclear Size:3;Minimum Tissue OD:0.037;Nuclear Contrast Threshold:0.536;Nuclear Segmentation Aggressiveness:1;Nuclear Stain:0.324,0.373,0.184;Output Image:Stain 1 Markup;Positiv…
D:\UBE2T ICC 1-8 screenshot\ICC 3-1\e9.tiff	49	e9.tiff	ICC UBE2T CytoNuclear v1.6	6/5/2019 7:03:44 PM	Layer 1	3438	565	2873	563	2	0	16.434	83.566	16.3758	0.0581734	0	16.4921	0.0632916	0.0669943	37.5024	30.7091	6.79334	10.0128	0.674276	185958	Class List:;Classifier:;Classifier Output Type:Mask;Classify Registered:;Image Zoom:1;Fill Nuclear Holes:false;Maximum Cytoplasm Radius:5;Maximum Nuclear Size:500;Minimum Nuclear OD:0.1;Minimum Nuclear Roundness:0;Minimum Nuclear Size:3;Minimum Tissue OD:0.037;Nuclear Contrast Threshold:0.536;Nuclear Segmentation Aggressiveness:1;Nuclear Stain:0.324,0.373,0.184;Output Image:Stain 1 Markup;Positiv…
D:\UBE2T ICC 1-8 screenshot\ICC 3-1\e10.tiff	50	e10.tiff	ICC UBE2T CytoNuclear v1.6	6/5/2019 7:03:02 PM	Layer 1	2541	276	2265	276	0	0	10.8619	89.1381	10.8619	0	0	10.8619	0.0622556	0.0654103	38.4401	30.2993	8.14079	11.1724	0.669953	134192	Class List:;Classifier:;Classifier Output Type:Mask;Classify Registered:;Image Zoom:1;Fill Nuclear Holes:false;Maximum Cytoplasm Radius:5;Maximum Nuclear Size:500;Minimum Nuclear OD:0.1;Minimum Nuclear Roundness:0;Minimum Nuclear Size:3;Minimum Tissue OD:0.037;Nuclear Contrast Threshold:0.536;Nuclear Segmentation Aggressiveness:1;Nuclear Stain:0.324,0.373,0.184;Output Image:Stain 1 Markup;Positiv…
D:\UBE2T ICC 1-8 screenshot\ICC 3-1\f1.tiff	51	f1.tiff	ICC UBE2T CytoNuclear v1.6	6/5/2019 7:03:50 PM	Layer 1	1801	1206	595	967	239	0	66.9628	33.0372	53.6924	13.2704	0	80.2332	0.0909634	0.103725	39.6878	33.3139	6.37396	9.60689	0.680756	101031	Class List:;Classifier:;Classifier Output Type:Mask;Classify Registered:;Image Zoom:1;Fill Nuclear Holes:false;Maximum Cytoplasm Radius:5;Maximum Nuclear Size:500;Minimum Nuclear OD:0.1;Minimum Nuclear Roundness:0;Minimum Nuclear Size:3;Minimum Tissue OD:0.037;Nuclear Contrast Threshold:0.536;Nuclear Segmentation Aggressiveness:1;Nuclear Stain:0.324,0.373,0.184;Output Image:Stain 1 Markup;Positiv…
D:\UBE2T ICC 1-8 screenshot\ICC 3-1\f4.tiff	54	f4.tiff	ICC UBE2T CytoNuclear v1.6	6/5/2019 7:04:12 PM	Layer 1	3179	901	2278	865	36	0	28.3422	71.6578	27.2098	1.13243	0	29.4747	0.0736968	0.0735816	38.8279	32.9527	5.87528	9.08352	0.678206	173528	Class List:;Classifier:;Classifier Output Type:Mask;Classify Registered:;Image Zoom:1;Fill Nuclear Holes:false;Maximum Cytoplasm Radius:5;Maximum Nuclear Size:500;Minimum Nuclear OD:0.1;Minimum Nuclear Roundness:0;Minimum Nuclear Size:3;Minimum Tissue OD:0.037;Nuclear Contrast Threshold:0.536;Nuclear Segmentation Aggressiveness:1;Nuclear Stain:0.324,0.373,0.184;Output Image:Stain 1 Markup;Positiv…
D:\UBE2T ICC 1-8 screenshot\ICC 3-1\f9.tiff	59	f9.tiff	ICC UBE2T CytoNuclear v1.6	6/5/2019 7:04:40 PM	Layer 1	3064	74	2990	73	1	0	2.41514	97.5849	2.38251	0.0326371	0	2.44778	0.0589615	0.0547291	38.5869	29.8968	8.69011	11.5504	0.661548	155662	Class List:;Classifier:;Classifier Output Type:Mask;Classify Registered:;Image Zoom:1;Fill Nuclear Holes:false;Maximum Cytoplasm Radius:5;Maximum Nuclear Size:500;Minimum Nuclear OD:0.1;Minimum Nuclear Roundness:0;Minimum Nuclear Size:3;Minimum Tissue OD:0.037;Nuclear Contrast Threshold:0.536;Nuclear Segmentation Aggressiveness:1;Nuclear Stain:0.324,0.373,0.184;Output Image:Stain 1 Markup;Positiv…
D:\UBE2T ICC 1-8 screenshot\ICC 3-1\f10.tiff	60	f10.tiff	ICC UBE2T CytoNuclear v1.6	6/5/2019 7:03:56 PM	Layer 1	2979	20	2959	20	0	0	0.671366	99.3286	0.671366	0	0	0.671366	0.0512398	0.0526106	28.6222	21.3609	7.26133	10.6091	0.665716	109751	Class List:;Classifier:;Classifier Output Type:Mask;Classify Registered:;Image Zoom:1;Fill Nuclear Holes:false;Maximum Cytoplasm Radius:5;Maximum Nuclear Size:500;Minimum Nuclear OD:0.1;Minimum Nuclear Roundness:0;Minimum Nuclear Size:3;Minimum Tissue OD:0.037;Nuclear Contrast Threshold:0.536;Nuclear Segmentation Aggressiveness:1;Nuclear Stain:0.324,0.373,0.184;Output Image:Stain 1 Markup;Positiv…
D:\UBE2T ICC 1-8 screenshot\ICC 3-1\g1.tiff	61	g1.tiff	ICC UBE2T CytoNuclear v1.6	6/5/2019 7:04:46 PM	Layer 1	2386	10	2376	10	0	0	0.419111	99.5809	0.419111	0	0	0.419111	0.047629	0.0489576	53.774	48.7127	5.0613	8.31077	0.690599	187381	Class List:;Classifier:;Classifier Output Type:Mask;Classify Registered:;Image Zoom:1;Fill Nuclear Holes:false;Maximum Cytoplasm Radius:5;Maximum Nuclear Size:500;Minimum Nuclear OD:0.1;Minimum Nuclear Roundness:0;Minimum Nuclear Size:3;Minimum Tissue OD:0.037;Nuclear Contrast Threshold:0.536;Nuclear Segmentation Aggressiveness:1;Nuclear Stain:0.324,0.373,0.184;Output Image:Stain 1 Markup;Positiv…
D:\UBE2T ICC 1-8 screenshot\ICC 3-1\g2.tiff	62	g2.tiff	ICC UBE2T CytoNuclear v1.6	6/5/2019 7:04:57 PM	Layer 1	3175	773	2402	765	8	0	24.3465	75.6535	24.0945	0.251969	0	24.5984	0.067391	0.0711364	42.3172	37.0728	5.24449	8.46126	0.680919	192374	Class List:;Classifier:;Classifier Output Type:Mask;Classify Registered:;Image Zoom:1;Fill Nuclear Holes:false;Maximum Cytoplasm Radius:5;Maximum Nuclear Size:500;Minimum Nuclear OD:0.1;Minimum Nuclear Roundness:0;Minimum Nuclear Size:3;Minimum Tissue OD:0.037;Nuclear Contrast Threshold:0.536;Nuclear Segmentation Aggressiveness:1;Nuclear Stain:0.324,0.373,0.184;Output Image:Stain 1 Markup;Positiv…
D:\UBE2T ICC 1-8 screenshot\ICC 4-1\a1.tiff	1	a1.tiff	ICC UBE2T CytoNuclear v1.6	6/5/2019 6:42:37 PM	Layer 1	2133	24	2109	24	0	0	1.12518	98.8748	1.12518	0	0	1.12518	0.0632684	0.0624619	56.0327	51.0007	5.032	8.19222	0.70374	170597	Class List:;Classifier:;Classifier Output Type:Mask;Classify Registered:;Image Zoom:1;Fill Nuclear Holes:false;Maximum Cytoplasm Radius:5;Maximum Nuclear Size:500;Minimum Nuclear OD:0.1;Minimum Nuclear Roundness:0;Minimum Nuclear Size:3;Minimum Tissue OD:0.037;Nuclear Contrast Threshold:0.536;Nuclear Segmentation Aggressiveness:1;Nuclear Stain:0.324,0.373,0.184;Output Image:Stain 1 Markup;Positiv…
D:\UBE2T ICC 1-8 screenshot\ICC 4-1\a3.tiff	3	a3.tiff	ICC UBE2T CytoNuclear v1.6	6/5/2019 7:07:05 PM	Layer 1	1610	1103	507	1072	31	0	68.5093	31.4907	66.5839	1.92547	0	70.4348	0.0781184	0.0909138	41.7472	35.4634	6.28385	9.44596	0.684744	85576	Class List:;Classifier:;Classifier Output Type:Mask;Classify Registered:;Image Zoom:1;Fill Nuclear Holes:false;Maximum Cytoplasm Radius:5;Maximum Nuclear Size:500;Minimum Nuclear OD:0.1;Minimum Nuclear Roundness:0;Minimum Nuclear Size:3;Minimum Tissue OD:0.037;Nuclear Contrast Threshold:0.536;Nuclear Segmentation Aggressiveness:1;Nuclear Stain:0.324,0.373,0.184;Output Image:Stain 1 Markup;Positiv…
D:\UBE2T ICC 1-8 screenshot\ICC 4-1\a4.tiff	4	a4.tiff	ICC UBE2T CytoNuclear v1.6	6/5/2019 7:07:11 PM	Layer 1	4119	79	4040	78	1	0	1.91794	98.0821	1.89366	0.0242777	0	1.94222	0.0505915	0.0579444	35.6312	26.6432	8.98804	11.7832	0.672328	244119	Class List:;Classifier:;Classifier Output Type:Mask;Classify Registered:;Image Zoom:1;Fill Nuclear Holes:false;Maximum Cytoplasm Radius:5;Maximum Nuclear Size:500;Minimum Nuclear OD:0.1;Minimum Nuclear Roundness:0;Minimum Nuclear Size:3;Minimum Tissue OD:0.037;Nuclear Contrast Threshold:0.536;Nuclear Segmentation Aggressiveness:1;Nuclear Stain:0.324,0.373,0.184;Output Image:Stain 1 Markup;Positiv…
D:\UBE2T ICC 1-8 screenshot\ICC 4-1\a5.tiff	5	a5.tiff	ICC UBE2T CytoNuclear v1.6	6/5/2019 7:07:18 PM	Layer 1	3234	2733	501	2454	278	1	84.5083	15.4917	75.8813	8.59617	0.0309215	93.1664	0.0989084	0.106794	35.8009	29.384	6.41698	9.63203	0.674813	151237	Class List:;Classifier:;Classifier Output Type:Mask;Classify Registered:;Image Zoom:1;Fill Nuclear Holes:false;Maximum Cytoplasm Radius:5;Maximum Nuclear Size:500;Minimum Nuclear OD:0.1;Minimum Nuclear Roundness:0;Minimum Nuclear Size:3;Minimum Tissue OD:0.037;Nuclear Contrast Threshold:0.536;Nuclear Segmentation Aggressiveness:1;Nuclear Stain:0.324,0.373,0.184;Output Image:Stain 1 Markup;Positiv…
D:\UBE2T ICC 1-8 screenshot\ICC 4-1\a7.tiff	7	a7.tiff	ICC UBE2T CytoNuclear v1.6	6/5/2019 7:07:31 PM	Layer 1	4592	348	4244	337	11	0	7.5784	92.4216	7.33885	0.239547	0	7.81794	0.0514564	0.060575	27.8288	19.6751	8.15364	11.2921	0.672342	172684	Class List:;Classifier:;Classifier Output Type:Mask;Classify Registered:;Image Zoom:1;Fill Nuclear Holes:false;Maximum Cytoplasm Radius:5;Maximum Nuclear Size:500;Minimum Nuclear OD:0.1;Minimum Nuclear Roundness:0;Minimum Nuclear Size:3;Minimum Tissue OD:0.037;Nuclear Contrast Threshold:0.536;Nuclear Segmentation Aggressiveness:1;Nuclear Stain:0.324,0.373,0.184;Output Image:Stain 1 Markup;Positiv…
D:\UBE2T ICC 1-8 screenshot\ICC 4-1\a8.tiff	8	a8.tiff	ICC UBE2T CytoNuclear v1.6	6/5/2019 7:07:37 PM	Layer 1	3251	55	3196	55	0	0	1.69179	98.3082	1.69179	0	0	1.69179	0.0577812	0.0582774	31.4552	23.5686	7.88665	10.9291	0.659861	149655	Class List:;Classifier:;Classifier Output Type:Mask;Classify Registered:;Image Zoom:1;Fill Nuclear Holes:false;Maximum Cytoplasm Radius:5;Maximum Nuclear Size:500;Minimum Nuclear OD:0.1;Minimum Nuclear Roundness:0;Minimum Nuclear Size:3;Minimum Tissue OD:0.037;Nuclear Contrast Threshold:0.536;Nuclear Segmentation Aggressiveness:1;Nuclear Stain:0.324,0.373,0.184;Output Image:Stain 1 Markup;Positiv…
D:\UBE2T ICC 1-8 screenshot\ICC 4-1\a9.tiff	9	a9.tiff	ICC UBE2T CytoNuclear v1.6	6/5/2019 7:07:42 PM	Layer 1	1035	213	822	212	1	0	20.5797	79.4203	20.4831	0.0966184	0	20.6763	0.0683694	0.0704892	33.8821	26.8899	6.99227	10.1449	0.679489	42776.3	Class List:;Classifier:;Classifier Output Type:Mask;Classify Registered:;Image Zoom:1;Fill Nuclear Holes:false;Maximum Cytoplasm Radius:5;Maximum Nuclear Size:500;Minimum Nuclear OD:0.1;Minimum Nuclear Roundness:0;Minimum Nuclear Size:3;Minimum Tissue OD:0.037;Nuclear Contrast Threshold:0.536;Nuclear Segmentation Aggressiveness:1;Nuclear Stain:0.324,0.373,0.184;Output Image:Stain 1 Markup;Positiv…
D:\UBE2T ICC 1-8 screenshot\ICC 4-1\a10.tiff	10	a10.tiff	ICC UBE2T CytoNuclear v1.6	6/5/2019 7:06:59 PM	Layer 1	2431	10	2421	10	0	0	0.411353	99.5886	0.411353	0	0	0.411353	0.0560463	0.0553827	50.9698	45.1904	5.77941	9.09297	0.691909	182637	Class List:;Classifier:;Classifier Output Type:Mask;Classify Registered:;Image Zoom:1;Fill Nuclear Holes:false;Maximum Cytoplasm Radius:5;Maximum Nuclear Size:500;Minimum Nuclear OD:0.1;Minimum Nuclear Roundness:0;Minimum Nuclear Size:3;Minimum Tissue OD:0.037;Nuclear Contrast Threshold:0.536;Nuclear Segmentation Aggressiveness:1;Nuclear Stain:0.324,0.373,0.184;Output Image:Stain 1 Markup;Positiv…
D:\UBE2T ICC 1-8 screenshot\ICC 4-1\b1.tiff	11	b1.tiff	ICC UBE2T CytoNuclear v1.6	6/5/2019 7:07:47 PM	Layer 1	1806	1410	396	1322	88	0	78.0731	21.9269	73.2004	4.87265	0	82.9457	0.104909	0.100882	36.8967	30.5498	6.3469	9.6124	0.680226	82502.8	Class List:;Classifier:;Classifier Output Type:Mask;Classify Registered:;Image Zoom:1;Fill Nuclear Holes:false;Maximum Cytoplasm Radius:5;Maximum Nuclear Size:500;Minimum Nuclear OD:0.1;Minimum Nuclear Roundness:0;Minimum Nuclear Size:3;Minimum Tissue OD:0.037;Nuclear Contrast Threshold:0.536;Nuclear Segmentation Aggressiveness:1;Nuclear Stain:0.324,0.373,0.184;Output Image:Stain 1 Markup;Positiv…
D:\UBE2T ICC 1-8 screenshot\ICC 4-1\b2.tiff	12	b2.tiff	ICC UBE2T CytoNuclear v1.6	6/5/2019 7:07:58 PM	Layer 1	3364	302	3062	255	43	4	8.97741	91.0226	7.58026	1.27824	0.118906	10.4935	0.0714711	0.0680054	42.958	36.7471	6.21091	9.44753	0.686307	181260	Class List:;Classifier:;Classifier Output Type:Mask;Classify Registered:;Image Zoom:1;Fill Nuclear Holes:false;Maximum Cytoplasm Radius:5;Maximum Nuclear Size:500;Minimum Nuclear OD:0.1;Minimum Nuclear Roundness:0;Minimum Nuclear Size:3;Minimum Tissue OD:0.037;Nuclear Contrast Threshold:0.536;Nuclear Segmentation Aggressiveness:1;Nuclear Stain:0.324,0.373,0.184;Output Image:Stain 1 Markup;Positiv…
D:\UBE2T ICC 1-8 screenshot\ICC 4-1\b3.tiff	13	b3.tiff	ICC UBE2T CytoNuclear v1.6	6/5/2019 6:42:45 PM	Layer 1	2106	1697	409	1468	229	0	80.5793	19.4207	69.7056	10.8737	0	91.453	0.127075	0.108658	39.3765	33.6694	5.70715	8.98196	0.682349	100105	Class List:;Classifier:;Classifier Output Type:Mask;Classify Registered:;Image Zoom:1;Fill Nuclear Holes:false;Maximum Cytoplasm Radius:5;Maximum Nuclear Size:500;Minimum Nuclear OD:0.1;Minimum Nuclear Roundness:0;Minimum Nuclear Size:3;Minimum Tissue OD:0.037;Nuclear Contrast Threshold:0.536;Nuclear Segmentation Aggressiveness:1;Nuclear Stain:0.324,0.373,0.184;Output Image:Stain 1 Markup;Positiv…
D:\UBE2T ICC 1-8 screenshot\ICC 4-1\b4.tiff	14	b4.tiff	ICC UBE2T CytoNuclear v1.6	6/5/2019 7:08:05 PM	Layer 1	3390	2946	444	2341	605	0	86.9027	13.0973	69.056	17.8466	0	104.749	0.0985861	0.1171	36.8848	30.7084	6.1764	9.40029	0.681585	153328	Class List:;Classifier:;Classifier Output Type:Mask;Classify Registered:;Image Zoom:1;Fill Nuclear Holes:false;Maximum Cytoplasm Radius:5;Maximum Nuclear Size:500;Minimum Nuclear OD:0.1;Minimum Nuclear Roundness:0;Minimum Nuclear Size:3;Minimum Tissue OD:0.037;Nuclear Contrast Threshold:0.536;Nuclear Segmentation Aggressiveness:1;Nuclear Stain:0.324,0.373,0.184;Output Image:Stain 1 Markup;Positiv…
D:\UBE2T ICC 1-8 screenshot\ICC 4-1\b5.tiff	15	b5.tiff	ICC UBE2T CytoNuclear v1.6	6/5/2019 7:08:11 PM	Layer 1	4087	3	4084	3	0	0	0.0734035	99.9266	0.0734035	0	0	0.0734035	0.0551394	0.0528595	32.2889	23.3148	8.97406	11.8693	0.669743	171287	Class List:;Classifier:;Classifier Output Type:Mask;Classify Registered:;Image Zoom:1;Fill Nuclear Holes:false;Maximum Cytoplasm Radius:5;Maximum Nuclear Size:500;Minimum Nuclear OD:0.1;Minimum Nuclear Roundness:0;Minimum Nuclear Size:3;Minimum Tissue OD:0.037;Nuclear Contrast Threshold:0.536;Nuclear Segmentation Aggressiveness:1;Nuclear Stain:0.324,0.373,0.184;Output Image:Stain 1 Markup;Positiv…
D:\UBE2T ICC 1-8 screenshot\ICC 4-1\b6.tiff	16	b6.tiff	ICC UBE2T CytoNuclear v1.6	6/5/2019 7:08:17 PM	Layer 1	1725	278	1447	275	3	0	16.1159	83.8841	15.942	0.173913	0	16.2899	0.0661543	0.0674769	38.1467	31.9407	6.20594	9.36232	0.67558	82003.3	Class List:;Classifier:;Classifier Output Type:Mask;Classify Registered:;Image Zoom:1;Fill Nuclear Holes:false;Maximum Cytoplasm Radius:5;Maximum Nuclear Size:500;Minimum Nuclear OD:0.1;Minimum Nuclear Roundness:0;Minimum Nuclear Size:3;Minimum Tissue OD:0.037;Nuclear Contrast Threshold:0.536;Nuclear Segmentation Aggressiveness:1;Nuclear Stain:0.324,0.373,0.184;Output Image:Stain 1 Markup;Positiv…
D:\UBE2T ICC 1-8 screenshot\ICC 4-1\b7.tiff	17	b7.tiff	ICC UBE2T CytoNuclear v1.6	6/5/2019 7:08:23 PM	Layer 1	3721	169	3552	169	0	0	4.54179	95.4582	4.54179	0	0	4.54179	0.0556918	0.0622565	33.7135	26.3195	7.39391	10.5443	0.67407	162425	Class List:;Classifier:;Classifier Output Type:Mask;Classify Registered:;Image Zoom:1;Fill Nuclear Holes:false;Maximum Cytoplasm Radius:5;Maximum Nuclear Size:500;Minimum Nuclear OD:0.1;Minimum Nuclear Roundness:0;Minimum Nuclear Size:3;Minimum Tissue OD:0.037;Nuclear Contrast Threshold:0.536;Nuclear Segmentation Aggressiveness:1;Nuclear Stain:0.324,0.373,0.184;Output Image:Stain 1 Markup;Positiv…
D:\UBE2T ICC 1-8 screenshot\ICC 4-1\b8.tiff	18	b8.tiff	ICC UBE2T CytoNuclear v1.6	6/5/2019 7:08:28 PM	Layer 1	4053	257	3796	251	6	0	6.34098	93.659	6.19294	0.148038	0	6.48902	0.0543326	0.0581247	34.2705	26.3085	7.96207	10.955	0.678375	169765	Class List:;Classifier:;Classifier Output Type:Mask;Classify Registered:;Image Zoom:1;Fill Nuclear Holes:false;Maximum Cytoplasm Radius:5;Maximum Nuclear Size:500;Minimum Nuclear OD:0.1;Minimum Nuclear Roundness:0;Minimum Nuclear Size:3;Minimum Tissue OD:0.037;Nuclear Contrast Threshold:0.536;Nuclear Segmentation Aggressiveness:1;Nuclear Stain:0.324,0.373,0.184;Output Image:Stain 1 Markup;Positiv…
D:\UBE2T ICC 1-8 screenshot\ICC 4-1\b9.tiff	19	b9.tiff	ICC UBE2T CytoNuclear v1.6	6/5/2019 7:08:33 PM	Layer 1	2857	309	2548	307	2	0	10.8155	89.1845	10.7455	0.0700035	0	10.8855	0.0681651	0.0690928	46.9333	41.4303	5.50298	8.62863	0.690905	171123	Class List:;Classifier:;Classifier Output Type:Mask;Classify Registered:;Image Zoom:1;Fill Nuclear Holes:false;Maximum Cytoplasm Radius:5;Maximum Nuclear Size:500;Minimum Nuclear OD:0.1;Minimum Nuclear Roundness:0;Minimum Nuclear Size:3;Minimum Tissue OD:0.037;Nuclear Contrast Threshold:0.536;Nuclear Segmentation Aggressiveness:1;Nuclear Stain:0.324,0.373,0.184;Output Image:Stain 1 Markup;Positiv…
D:\UBE2T ICC 1-8 screenshot\ICC 4-1\b10.tiff	20	b10.tiff	ICC UBE2T CytoNuclear v1.6	6/5/2019 7:07:53 PM	Layer 1	3908	3299	609	2343	922	34	84.4166	15.5834	59.9539	23.5926	0.87001	109.749	0.108832	0.125616	33.8495	26.1105	7.73893	10.7904	0.675308	173345	Class List:;Classifier:;Classifier Output Type:Mask;Classify Registered:;Image Zoom:1;Fill Nuclear Holes:false;Maximum Cytoplasm Radius:5;Maximum Nuclear Size:500;Minimum Nuclear OD:0.1;Minimum Nuclear Roundness:0;Minimum Nuclear Size:3;Minimum Tissue OD:0.037;Nuclear Contrast Threshold:0.536;Nuclear Segmentation Aggressiveness:1;Nuclear Stain:0.324,0.373,0.184;Output Image:Stain 1 Markup;Positiv…
D:\UBE2T ICC 1-8 screenshot\ICC 4-1\c2.tiff	22	c2.tiff	ICC UBE2T CytoNuclear v1.6	6/5/2019 7:08:51 PM	Layer 1	1878	1	1877	1	0	0	0.0532481	99.9468	0.0532481	0	0	0.0532481	0.0560089	0.0544263	45.0744	38.9452	6.12926	9.45421	0.682552	109613	Class List:;Classifier:;Classifier Output Type:Mask;Classify Registered:;Image Zoom:1;Fill Nuclear Holes:false;Maximum Cytoplasm Radius:5;Maximum Nuclear Size:500;Minimum Nuclear OD:0.1;Minimum Nuclear Roundness:0;Minimum Nuclear Size:3;Minimum Tissue OD:0.037;Nuclear Contrast Threshold:0.536;Nuclear Segmentation Aggressiveness:1;Nuclear Stain:0.324,0.373,0.184;Output Image:Stain 1 Markup;Positiv…
D:\UBE2T ICC 1-8 screenshot\ICC 4-1\c3.tiff	23	c3.tiff	ICC UBE2T CytoNuclear v1.6	6/5/2019 7:08:57 PM	Layer 1	424	244	180	240	4	0	57.5472	42.4528	56.6038	0.943396	0	58.4906	0.0828016	0.0844642	29.8567	22.9458	6.91097	10.296	0.673795	17122.8	Class List:;Classifier:;Classifier Output Type:Mask;Classify Registered:;Image Zoom:1;Fill Nuclear Holes:false;Maximum Cytoplasm Radius:5;Maximum Nuclear Size:500;Minimum Nuclear OD:0.1;Minimum Nuclear Roundness:0;Minimum Nuclear Size:3;Minimum Tissue OD:0.037;Nuclear Contrast Threshold:0.536;Nuclear Segmentation Aggressiveness:1;Nuclear Stain:0.324,0.373,0.184;Output Image:Stain 1 Markup;Positiv…
D:\UBE2T ICC 1-8 screenshot\ICC 4-1\c4.tiff	24	c4.tiff	ICC UBE2T CytoNuclear v1.6	6/5/2019 7:09:01 PM	Layer 1	2158	0	2158	0	0	0	0	100	0	0	0	0	0.0620838	0.053622	45.3848	39.1186	6.26622	9.54634	0.678336	131200	Class List:;Classifier:;Classifier Output Type:Mask;Classify Registered:;Image Zoom:1;Fill Nuclear Holes:false;Maximum Cytoplasm Radius:5;Maximum Nuclear Size:500;Minimum Nuclear OD:0.1;Minimum Nuclear Roundness:0;Minimum Nuclear Size:3;Minimum Tissue OD:0.037;Nuclear Contrast Threshold:0.536;Nuclear Segmentation Aggressiveness:1;Nuclear Stain:0.324,0.373,0.184;Output Image:Stain 1 Markup;Positiv…
D:\UBE2T ICC 1-8 screenshot\ICC 4-1\c5.tiff	25	c5.tiff	ICC UBE2T CytoNuclear v1.6	6/5/2019 7:09:09 PM	Layer 1	2865	120	2745	120	0	0	4.18848	95.8115	4.18848	0	0	4.18848	0.0646235	0.0602579	41.097	33.4685	7.62853	10.8424	0.675572	151382	Class List:;Classifier:;Classifier Output Type:Mask;Classify Registered:;Image Zoom:1;Fill Nuclear Holes:false;Maximum Cytoplasm Radius:5;Maximum Nuclear Size:500;Minimum Nuclear OD:0.1;Minimum Nuclear Roundness:0;Minimum Nuclear Size:3;Minimum Tissue OD:0.037;Nuclear Contrast Threshold:0.536;Nuclear Segmentation Aggressiveness:1;Nuclear Stain:0.324,0.373,0.184;Output Image:Stain 1 Markup;Positiv…
D:\UBE2T ICC 1-8 screenshot\ICC 4-1\c6.tiff	26	c6.tiff	ICC UBE2T CytoNuclear v1.6	6/5/2019 7:09:14 PM	Layer 1	4350	1327	3023	1315	12	0	30.5057	69.4943	30.2299	0.275862	0	30.7816	0.0737943	0.0738357	33.9038	26.9733	6.93046	10.1652	0.676734	217006	Class List:;Classifier:;Classifier Output Type:Mask;Classify Registered:;Image Zoom:1;Fill Nuclear Holes:false;Maximum Cytoplasm Radius:5;Maximum Nuclear Size:500;Minimum Nuclear OD:0.1;Minimum Nuclear Roundness:0;Minimum Nuclear Size:3;Minimum Tissue OD:0.037;Nuclear Contrast Threshold:0.536;Nuclear Segmentation Aggressiveness:1;Nuclear Stain:0.324,0.373,0.184;Output Image:Stain 1 Markup;Positiv…
D:\UBE2T ICC 1-8 screenshot\ICC 4-1\c7.tiff	27	c7.tiff	ICC UBE2T CytoNuclear v1.6	6/5/2019 7:09:19 PM	Layer 1	3977	2578	1399	2336	241	1	64.8227	35.1773	58.7377	6.05984	0.0251446	70.9329	0.111432	0.0960108	33.4049	24.3229	9.08197	11.9213	0.654624	189850	Class List:;Classifier:;Classifier Output Type:Mask;Classify Registered:;Image Zoom:1;Fill Nuclear Holes:false;Maximum Cytoplasm Radius:5;Maximum Nuclear Size:500;Minimum Nuclear OD:0.1;Minimum Nuclear Roundness:0;Minimum Nuclear Size:3;Minimum Tissue OD:0.037;Nuclear Contrast Threshold:0.536;Nuclear Segmentation Aggressiveness:1;Nuclear Stain:0.324,0.373,0.184;Output Image:Stain 1 Markup;Positiv…
D:\UBE2T ICC 1-8 screenshot\ICC 4-1\c8.tiff	28	c8.tiff	ICC UBE2T CytoNuclear v1.6	6/5/2019 7:09:25 PM	Layer 1	5040	1125	3915	1122	2	1	22.3214	77.6786	22.2619	0.0396825	0.0198413	22.4008	0.0651454	0.0720991	29.3389	20.2548	9.08418	11.9871	0.674918	200677	Class List:;Classifier:;Classifier Output Type:Mask;Classify Registered:;Image Zoom:1;Fill Nuclear Holes:false;Maximum Cytoplasm Radius:5;Maximum Nuclear Size:500;Minimum Nuclear OD:0.1;Minimum Nuclear Roundness:0;Minimum Nuclear Size:3;Minimum Tissue OD:0.037;Nuclear Contrast Threshold:0.536;Nuclear Segmentation Aggressiveness:1;Nuclear Stain:0.324,0.373,0.184;Output Image:Stain 1 Markup;Positiv…
D:\UBE2T ICC 1-8 screenshot\ICC 4-1\c9.tiff	29	c9.tiff	ICC UBE2T CytoNuclear v1.6	6/5/2019 7:09:30 PM	Layer 1	3985	813	3172	806	7	0	20.4015	79.5985	20.2258	0.175659	0	20.5772	0.0734896	0.0713365	33.2057	26.5613	6.64442	9.95583	0.676334	171715	Class List:;Classifier:;Classifier Output Type:Mask;Classify Registered:;Image Zoom:1;Fill Nuclear Holes:false;Maximum Cytoplasm Radius:5;Maximum Nuclear Size:500;Minimum Nuclear OD:0.1;Minimum Nuclear Roundness:0;Minimum Nuclear Size:3;Minimum Tissue OD:0.037;Nuclear Contrast Threshold:0.536;Nuclear Segmentation Aggressiveness:1;Nuclear Stain:0.324,0.373,0.184;Output Image:Stain 1 Markup;Positiv…
D:\UBE2T ICC 1-8 screenshot\ICC 4-1\c10.tiff	30	c10.tiff	ICC UBE2T CytoNuclear v1.6	6/5/2019 7:08:44 PM	Layer 1	3304	87	3217	85	2	0	2.63317	97.3668	2.57264	0.0605327	0	2.6937	0.0566944	0.0602058	26.2278	18.5307	7.69711	10.9069	0.672875	109623	Class List:;Classifier:;Classifier Output Type:Mask;Classify Registered:;Image Zoom:1;Fill Nuclear Holes:false;Maximum Cytoplasm Radius:5;Maximum Nuclear Size:500;Minimum Nuclear OD:0.1;Minimum Nuclear Roundness:0;Minimum Nuclear Size:3;Minimum Tissue OD:0.037;Nuclear Contrast Threshold:0.536;Nuclear Segmentation Aggressiveness:1;Nuclear Stain:0.324,0.373,0.184;Output Image:Stain 1 Markup;Positiv…
D:\UBE2T ICC 1-8 screenshot\ICC 4-1\d1.tiff	31	d1.tiff	ICC UBE2T CytoNuclear v1.6	6/5/2019 7:09:37 PM	Layer 1	636	217	419	203	14	0	34.1195	65.8805	31.9182	2.20126	0	36.3208	0.087168	0.0782544	46.0767	39.7799	6.29678	9.58648	0.676118	38671.5	Class List:;Classifier:;Classifier Output Type:Mask;Classify Registered:;Image Zoom:1;Fill Nuclear Holes:false;Maximum Cytoplasm Radius:5;Maximum Nuclear Size:500;Minimum Nuclear OD:0.1;Minimum Nuclear Roundness:0;Minimum Nuclear Size:3;Minimum Tissue OD:0.037;Nuclear Contrast Threshold:0.536;Nuclear Segmentation Aggressiveness:1;Nuclear Stain:0.324,0.373,0.184;Output Image:Stain 1 Markup;Positiv…
D:\UBE2T ICC 1-8 screenshot\ICC 4-1\d2.tiff	32	d2.tiff	ICC UBE2T CytoNuclear v1.6	6/5/2019 7:09:48 PM	Layer 1	2204	1122	1082	1104	18	0	50.9074	49.0926	50.0907	0.816697	0	51.7241	0.0946562	0.083215	40.1498	31.7389	8.41096	11.434	0.663469	120840	Class List:;Classifier:;Classifier Output Type:Mask;Classify Registered:;Image Zoom:1;Fill Nuclear Holes:false;Maximum Cytoplasm Radius:5;Maximum Nuclear Size:500;Minimum Nuclear OD:0.1;Minimum Nuclear Roundness:0;Minimum Nuclear Size:3;Minimum Tissue OD:0.037;Nuclear Contrast Threshold:0.536;Nuclear Segmentation Aggressiveness:1;Nuclear Stain:0.324,0.373,0.184;Output Image:Stain 1 Markup;Positiv…
D:\UBE2T ICC 1-8 screenshot\ICC 4-1\d3.tiff	33	d3.tiff	ICC UBE2T CytoNuclear v1.6	6/5/2019 7:09:53 PM	Layer 1	3842	22	3820	22	0	0	0.572618	99.4274	0.572618	0	0	0.572618	0.0546677	0.0549396	34.5258	27.6213	6.90454	10.155	0.677155	170863	Class List:;Classifier:;Classifier Output Type:Mask;Classify Registered:;Image Zoom:1;Fill Nuclear Holes:false;Maximum Cytoplasm Radius:5;Maximum Nuclear Size:500;Minimum Nuclear OD:0.1;Minimum Nuclear Roundness:0;Minimum Nuclear Size:3;Minimum Tissue OD:0.037;Nuclear Contrast Threshold:0.536;Nuclear Segmentation Aggressiveness:1;Nuclear Stain:0.324,0.373,0.184;Output Image:Stain 1 Markup;Positiv…
D:\UBE2T ICC 1-8 screenshot\ICC 4-1\d4.tiff	34	d4.tiff	ICC UBE2T CytoNuclear v1.6	6/5/2019 7:10:00 PM	Layer 1	4440	3407	1033	2193	1075	139	76.7342	23.2658	49.3919	24.2117	3.13063	107.207	0.104155	0.12908	30.5605	23.0356	7.52489	10.6617	0.67061	172787	Class List:;Classifier:;Classifier Output Type:Mask;Classify Registered:;Image Zoom:1;Fill Nuclear Holes:false;Maximum Cytoplasm Radius:5;Maximum Nuclear Size:500;Minimum Nuclear OD:0.1;Minimum Nuclear Roundness:0;Minimum Nuclear Size:3;Minimum Tissue OD:0.037;Nuclear Contrast Threshold:0.536;Nuclear Segmentation Aggressiveness:1;Nuclear Stain:0.324,0.373,0.184;Output Image:Stain 1 Markup;Positiv…
D:\UBE2T ICC 1-8 screenshot\ICC 4-1\d5.tiff	35	d5.tiff	ICC UBE2T CytoNuclear v1.6	6/5/2019 7:10:06 PM	Layer 1	4587	3792	795	3658	133	1	82.6684	17.3316	79.7471	2.8995	0.0218007	85.6115	0.100078	0.0986357	26.4614	18.3746	8.08671	11.2396	0.673015	152182	Class List:;Classifier:;Classifier Output Type:Mask;Classify Registered:;Image Zoom:1;Fill Nuclear Holes:false;Maximum Cytoplasm Radius:5;Maximum Nuclear Size:500;Minimum Nuclear OD:0.1;Minimum Nuclear Roundness:0;Minimum Nuclear Size:3;Minimum Tissue OD:0.037;Nuclear Contrast Threshold:0.536;Nuclear Segmentation Aggressiveness:1;Nuclear Stain:0.324,0.373,0.184;Output Image:Stain 1 Markup;Positiv…
D:\UBE2T ICC 1-8 screenshot\ICC 4-1\d6.tiff	36	d6.tiff	ICC UBE2T CytoNuclear v1.6	6/5/2019 7:10:12 PM	Layer 1	1718	108	1610	107	1	0	6.28638	93.7136	6.22817	0.0582072	0	6.34459	0.0649514	0.0608205	41.6828	31.4303	10.2525	12.7256	0.64913	90819.8	Class List:;Classifier:;Classifier Output Type:Mask;Classify Registered:;Image Zoom:1;Fill Nuclear Holes:false;Maximum Cytoplasm Radius:5;Maximum Nuclear Size:500;Minimum Nuclear OD:0.1;Minimum Nuclear Roundness:0;Minimum Nuclear Size:3;Minimum Tissue OD:0.037;Nuclear Contrast Threshold:0.536;Nuclear Segmentation Aggressiveness:1;Nuclear Stain:0.324,0.373,0.184;Output Image:Stain 1 Markup;Positiv…
D:\UBE2T ICC 1-8 screenshot\ICC 4-1\d7.tiff	37	d7.tiff	ICC UBE2T CytoNuclear v1.6	6/5/2019 7:10:17 PM	Layer 1	2602	2312	290	1296	1001	15	88.8547	11.1453	49.8078	38.4704	0.57648	128.478	0.140199	0.140424	44.8859	39.5922	5.29362	8.37125	0.687118	145605	Class List:;Classifier:;Classifier Output Type:Mask;Classify Registered:;Image Zoom:1;Fill Nuclear Holes:false;Maximum Cytoplasm Radius:5;Maximum Nuclear Size:500;Minimum Nuclear OD:0.1;Minimum Nuclear Roundness:0;Minimum Nuclear Size:3;Minimum Tissue OD:0.037;Nuclear Contrast Threshold:0.536;Nuclear Segmentation Aggressiveness:1;Nuclear Stain:0.324,0.373,0.184;Output Image:Stain 1 Markup;Positiv…
D:\UBE2T ICC 1-8 screenshot\ICC 4-1\d8.tiff	38	d8.tiff	ICC UBE2T CytoNuclear v1.6	6/5/2019 7:10:23 PM	Layer 1	5284	548	4736	546	2	0	10.3709	89.6291	10.3331	0.0378501	0	10.4088	0.053075	0.0644174	25.1617	15.7202	9.44143	12.2297	0.667825	168780	Class List:;Classifier:;Classifier Output Type:Mask;Classify Registered:;Image Zoom:1;Fill Nuclear Holes:false;Maximum Cytoplasm Radius:5;Maximum Nuclear Size:500;Minimum Nuclear OD:0.1;Minimum Nuclear Roundness:0;Minimum Nuclear Size:3;Minimum Tissue OD:0.037;Nuclear Contrast Threshold:0.536;Nuclear Segmentation Aggressiveness:1;Nuclear Stain:0.324,0.373,0.184;Output Image:Stain 1 Markup;Positiv…
D:\UBE2T ICC 1-8 screenshot\ICC 4-1\d9.tiff	39	d9.tiff	ICC UBE2T CytoNuclear v1.6	6/5/2019 7:10:29 PM	Layer 1	1627	340	1287	340	0	0	20.8974	79.1026	20.8974	0	0	20.8974	0.0758285	0.0706408	39.7592	32.5144	7.24478	10.5065	0.673842	84993.8	Class List:;Classifier:;Classifier Output Type:Mask;Classify Registered:;Image Zoom:1;Fill Nuclear Holes:false;Maximum Cytoplasm Radius:5;Maximum Nuclear Size:500;Minimum Nuclear OD:0.1;Minimum Nuclear Roundness:0;Minimum Nuclear Size:3;Minimum Tissue OD:0.037;Nuclear Contrast Threshold:0.536;Nuclear Segmentation Aggressiveness:1;Nuclear Stain:0.324,0.373,0.184;Output Image:Stain 1 Markup;Positiv…
D:\UBE2T ICC 1-8 screenshot\ICC 4-1\d10.tiff	40	d10.tiff	ICC UBE2T CytoNuclear v1.6	6/5/2019 7:09:43 PM	Layer 1	4359	150	4209	148	2	0	3.44116	96.5588	3.39527	0.0458821	0	3.48704	0.0603599	0.0573247	28.6901	16.1312	12.5589	14.319	0.662694	165538	Class List:;Classifier:;Classifier Output Type:Mask;Classify Registered:;Image Zoom:1;Fill Nuclear Holes:false;Maximum Cytoplasm Radius:5;Maximum Nuclear Size:500;Minimum Nuclear OD:0.1;Minimum Nuclear Roundness:0;Minimum Nuclear Size:3;Minimum Tissue OD:0.037;Nuclear Contrast Threshold:0.536;Nuclear Segmentation Aggressiveness:1;Nuclear Stain:0.324,0.373,0.184;Output Image:Stain 1 Markup;Positiv…
D:\UBE2T ICC 1-8 screenshot\ICC 4-1\e1.tiff	41	e1.tiff	ICC UBE2T CytoNuclear v1.6	6/5/2019 7:10:33 PM	Layer 1	3444	705	2739	698	7	0	20.4704	79.5296	20.2671	0.203252	0	20.6736	0.0662482	0.0711119	24.9218	17.855	7.06678	10.4676	0.670002	108200	Class List:;Classifier:;Classifier Output Type:Mask;Classify Registered:;Image Zoom:1;Fill Nuclear Holes:false;Maximum Cytoplasm Radius:5;Maximum Nuclear Size:500;Minimum Nuclear OD:0.1;Minimum Nuclear Roundness:0;Minimum Nuclear Size:3;Minimum Tissue OD:0.037;Nuclear Contrast Threshold:0.536;Nuclear Segmentation Aggressiveness:1;Nuclear Stain:0.324,0.373,0.184;Output Image:Stain 1 Markup;Positiv…
D:\UBE2T ICC 1-8 screenshot\ICC 4-1\e2.tiff	42	e2.tiff	ICC UBE2T CytoNuclear v1.6	6/5/2019 7:10:44 PM	Layer 1	3125	96	3029	91	5	0	3.072	96.928	2.912	0.16	0	3.232	0.0683777	0.0600901	44.3473	39.1186	5.22872	8.52752	0.686666	178624	Class List:;Classifier:;Classifier Output Type:Mask;Classify Registered:;Image Zoom:1;Fill Nuclear Holes:false;Maximum Cytoplasm Radius:5;Maximum Nuclear Size:500;Minimum Nuclear OD:0.1;Minimum Nuclear Roundness:0;Minimum Nuclear Size:3;Minimum Tissue OD:0.037;Nuclear Contrast Threshold:0.536;Nuclear Segmentation Aggressiveness:1;Nuclear Stain:0.324,0.373,0.184;Output Image:Stain 1 Markup;Positiv…
D:\UBE2T ICC 1-8 screenshot\ICC 4-1\e3.tiff	43	e3.tiff	ICC UBE2T CytoNuclear v1.6	6/5/2019 7:10:50 PM	Layer 1	3777	40	3737	40	0	0	1.05904	98.941	1.05904	0	0	1.05904	0.0647367	0.0571437	36.0346	29.5596	6.47498	9.72756	0.672623	175965	Class List:;Classifier:;Classifier Output Type:Mask;Classify Registered:;Image Zoom:1;Fill Nuclear Holes:false;Maximum Cytoplasm Radius:5;Maximum Nuclear Size:500;Minimum Nuclear OD:0.1;Minimum Nuclear Roundness:0;Minimum Nuclear Size:3;Minimum Tissue OD:0.037;Nuclear Contrast Threshold:0.536;Nuclear Segmentation Aggressiveness:1;Nuclear Stain:0.324,0.373,0.184;Output Image:Stain 1 Markup;Positiv…
D:\UBE2T ICC 1-8 screenshot\ICC 4-1\e5.tiff	45	e5.tiff	ICC UBE2T CytoNuclear v1.6	6/5/2019 7:11:01 PM	Layer 1	4554	195	4359	195	0	0	4.28195	95.7181	4.28195	0	0	4.28195	0.0565316	0.0605159	30.598	22.6798	7.9182	11.0898	0.667812	178330	Class List:;Classifier:;Classifier Output Type:Mask;Classify Registered:;Image Zoom:1;Fill Nuclear Holes:false;Maximum Cytoplasm Radius:5;Maximum Nuclear Size:500;Minimum Nuclear OD:0.1;Minimum Nuclear Roundness:0;Minimum Nuclear Size:3;Minimum Tissue OD:0.037;Nuclear Contrast Threshold:0.536;Nuclear Segmentation Aggressiveness:1;Nuclear Stain:0.324,0.373,0.184;Output Image:Stain 1 Markup;Positiv…
D:\UBE2T ICC 1-8 screenshot\ICC 4-1\e6 a.tiff	46	e6 a.tiff	ICC UBE2T CytoNuclear v1.6	6/5/2019 7:11:06 PM	Layer 1	3227	404	2823	403	1	0	12.5194	87.4806	12.4884	0.0309885	0	12.5504	0.0687384	0.0689704	43.6609	38.3328	5.32809	8.56678	0.686852	202296	Class List:;Classifier:;Classifier Output Type:Mask;Classify Registered:;Image Zoom:1;Fill Nuclear Holes:false;Maximum Cytoplasm Radius:5;Maximum Nuclear Size:500;Minimum Nuclear OD:0.1;Minimum Nuclear Roundness:0;Minimum Nuclear Size:3;Minimum Tissue OD:0.037;Nuclear Contrast Threshold:0.536;Nuclear Segmentation Aggressiveness:1;Nuclear Stain:0.324,0.373,0.184;Output Image:Stain 1 Markup;Positiv…
D:\UBE2T ICC 1-8 screenshot\ICC 4-1\e7.tiff	47	e7.tiff	ICC UBE2T CytoNuclear v1.6	6/5/2019 7:11:11 PM	Layer 1	2784	9	2775	9	0	0	0.323276	99.6767	0.323276	0	0	0.323276	0.0490646	0.0527968	39.4526	29.3622	10.0904	12.6124	0.665628	142694	Class List:;Classifier:;Classifier Output Type:Mask;Classify Registered:;Image Zoom:1;Fill Nuclear Holes:false;Maximum Cytoplasm Radius:5;Maximum Nuclear Size:500;Minimum Nuclear OD:0.1;Minimum Nuclear Roundness:0;Minimum Nuclear Size:3;Minimum Tissue OD:0.037;Nuclear Contrast Threshold:0.536;Nuclear Segmentation Aggressiveness:1;Nuclear Stain:0.324,0.373,0.184;Output Image:Stain 1 Markup;Positiv…
D:\UBE2T ICC 1-8 screenshot\ICC 4-1\e8.tiff	48	e8.tiff	ICC UBE2T CytoNuclear v1.6	6/5/2019 7:11:16 PM	Layer 1	3013	105	2908	104	1	0	3.4849	96.5151	3.45171	0.0331895	0	3.51809	0.0633742	0.0596957	37.0366	29.5068	7.52979	10.7194	0.674141	139407	Class List:;Classifier:;Classifier Output Type:Mask;Classify Registered:;Image Zoom:1;Fill Nuclear Holes:false;Maximum Cytoplasm Radius:5;Maximum Nuclear Size:500;Minimum Nuclear OD:0.1;Minimum Nuclear Roundness:0;Minimum Nuclear Size:3;Minimum Tissue OD:0.037;Nuclear Contrast Threshold:0.536;Nuclear Segmentation Aggressiveness:1;Nuclear Stain:0.324,0.373,0.184;Output Image:Stain 1 Markup;Positiv…
D:\UBE2T ICC 1-8 screenshot\ICC 4-1\e10.tiff	50	e10.tiff	ICC UBE2T CytoNuclear v1.6	6/5/2019 7:10:39 PM	Layer 1	2300	37	2263	37	0	0	1.6087	98.3913	1.6087	0	0	1.6087	0.0536046	0.0582424	35.3091	27.6259	7.68326	10.7957	0.671591	109126	Class List:;Classifier:;Classifier Output Type:Mask;Classify Registered:;Image Zoom:1;Fill Nuclear Holes:false;Maximum Cytoplasm Radius:5;Maximum Nuclear Size:500;Minimum Nuclear OD:0.1;Minimum Nuclear Roundness:0;Minimum Nuclear Size:3;Minimum Tissue OD:0.037;Nuclear Contrast Threshold:0.536;Nuclear Segmentation Aggressiveness:1;Nuclear Stain:0.324,0.373,0.184;Output Image:Stain 1 Markup;Positiv…
D:\UBE2T ICC 1-8 screenshot\ICC 4-1\f1.tiff	51	f1.tiff	ICC UBE2T CytoNuclear v1.6	6/5/2019 7:11:31 PM	Layer 1	1304	83	1221	80	3	0	6.36503	93.635	6.13497	0.230061	0	6.59509	0.0622638	0.0609603	35.8198	24.6887	11.1311	13.2071	0.648127	59130.8	Class List:;Classifier:;Classifier Output Type:Mask;Classify Registered:;Image Zoom:1;Fill Nuclear Holes:false;Maximum Cytoplasm Radius:5;Maximum Nuclear Size:500;Minimum Nuclear OD:0.1;Minimum Nuclear Roundness:0;Minimum Nuclear Size:3;Minimum Tissue OD:0.037;Nuclear Contrast Threshold:0.536;Nuclear Segmentation Aggressiveness:1;Nuclear Stain:0.324,0.373,0.184;Output Image:Stain 1 Markup;Positiv…
D:\UBE2T ICC 1-8 screenshot\ICC 4-1\f2.tiff	52	f2.tiff	ICC UBE2T CytoNuclear v1.6	6/5/2019 7:11:43 PM	Layer 1	3364	811	2553	807	4	0	24.1082	75.8918	23.9893	0.118906	0	24.2271	0.0697346	0.0719059	36.8161	29.8178	6.99829	10.2562	0.675065	164375	Class List:;Classifier:;Classifier Output Type:Mask;Classify Registered:;Image Zoom:1;Fill Nuclear Holes:false;Maximum Cytoplasm Radius:5;Maximum Nuclear Size:500;Minimum Nuclear OD:0.1;Minimum Nuclear Roundness:0;Minimum Nuclear Size:3;Minimum Tissue OD:0.037;Nuclear Contrast Threshold:0.536;Nuclear Segmentation Aggressiveness:1;Nuclear Stain:0.324,0.373,0.184;Output Image:Stain 1 Markup;Positiv…
D:\UBE2T ICC 1-8 screenshot\ICC 4-1\f3.tiff	53	f3.tiff	ICC UBE2T CytoNuclear v1.6	6/5/2019 7:11:48 PM	Layer 1	3488	2967	521	1897	1063	7	85.0631	14.9369	54.3865	30.4759	0.200688	115.94	0.139811	0.13032	38.9313	33.2161	5.71524	9.06895	0.680439	177290	Class List:;Classifier:;Classifier Output Type:Mask;Classify Registered:;Image Zoom:1;Fill Nuclear Holes:false;Maximum Cytoplasm Radius:5;Maximum Nuclear Size:500;Minimum Nuclear OD:0.1;Minimum Nuclear Roundness:0;Minimum Nuclear Size:3;Minimum Tissue OD:0.037;Nuclear Contrast Threshold:0.536;Nuclear Segmentation Aggressiveness:1;Nuclear Stain:0.324,0.373,0.184;Output Image:Stain 1 Markup;Positiv…
D:\UBE2T ICC 1-8 screenshot\ICC 4-1\f4.tiff	54	f4.tiff	ICC UBE2T CytoNuclear v1.6	6/5/2019 7:11:55 PM	Layer 1	3765	614	3151	604	10	0	16.3081	83.6919	16.0425	0.265604	0	16.5737	0.0680798	0.0668746	35.6956	28.1985	7.49708	10.6938	0.673074	186839	Class List:;Classifier:;Classifier Output Type:Mask;Classify Registered:;Image Zoom:1;Fill Nuclear Holes:false;Maximum Cytoplasm Radius:5;Maximum Nuclear Size:500;Minimum Nuclear OD:0.1;Minimum Nuclear Roundness:0;Minimum Nuclear Size:3;Minimum Tissue OD:0.037;Nuclear Contrast Threshold:0.536;Nuclear Segmentation Aggressiveness:1;Nuclear Stain:0.324,0.373,0.184;Output Image:Stain 1 Markup;Positiv…
D:\UBE2T ICC 1-8 screenshot\ICC 4-1\f7.tiff	57	f7.tiff	ICC UBE2T CytoNuclear v1.6	6/5/2019 7:12:11 PM	Layer 1	3815	0	3815	0	0	0	0	100	0	0	0	0	0.0467513	0.0527231	34.201	26.1263	8.07477	11.1972	0.667584	163947	Class List:;Classifier:;Classifier Output Type:Mask;Classify Registered:;Image Zoom:1;Fill Nuclear Holes:false;Maximum Cytoplasm Radius:5;Maximum Nuclear Size:500;Minimum Nuclear OD:0.1;Minimum Nuclear Roundness:0;Minimum Nuclear Size:3;Minimum Tissue OD:0.037;Nuclear Contrast Threshold:0.536;Nuclear Segmentation Aggressiveness:1;Nuclear Stain:0.324,0.373,0.184;Output Image:Stain 1 Markup;Positiv…
D:\UBE2T ICC 1-8 screenshot\ICC 4-1\f10.tiff	60	f10.tiff	ICC UBE2T CytoNuclear v1.6	6/5/2019 7:11:37 PM	Layer 1	3633	1098	2535	1067	31	0	30.223	69.777	29.3697	0.853289	0	31.0762	0.0665826	0.0747	37.6112	31.7909	5.82033	9.01129	0.68257	169484	Class List:;Classifier:;Classifier Output Type:Mask;Classify Registered:;Image Zoom:1;Fill Nuclear Holes:false;Maximum Cytoplasm Radius:5;Maximum Nuclear Size:500;Minimum Nuclear OD:0.1;Minimum Nuclear Roundness:0;Minimum Nuclear Size:3;Minimum Tissue OD:0.037;Nuclear Contrast Threshold:0.536;Nuclear Segmentation Aggressiveness:1;Nuclear Stain:0.324,0.373,0.184;Output Image:Stain 1 Markup;Positiv…
D:\UBE2T ICC 1-8 screenshot\ICC 4-1\g1.tiff	61	g1.tiff	ICC UBE2T CytoNuclear v1.6	6/5/2019 7:12:27 PM	Layer 1	707	2	705	2	0	0	0.282885	99.7171	0.282885	0	0	0.282885	0.0582358	0.0523393	56.4579	51.8338	4.62412	7.80622	0.702869	55190.3	Class List:;Classifier:;Classifier Output Type:Mask;Classify Registered:;Image Zoom:1;Fill Nuclear Holes:false;Maximum Cytoplasm Radius:5;Maximum Nuclear Size:500;Minimum Nuclear OD:0.1;Minimum Nuclear Roundness:0;Minimum Nuclear Size:3;Minimum Tissue OD:0.037;Nuclear Contrast Threshold:0.536;Nuclear Segmentation Aggressiveness:1;Nuclear Stain:0.324,0.373,0.184;Output Image:Stain 1 Markup;Positiv…
D:\UBE2T ICC 1-8 screenshot\ICC 4-1\g3.tiff	63	g3.tiff	ICC UBE2T CytoNuclear v1.6	6/5/2019 7:12:44 PM	Layer 1	3913	2601	1312	2520	81	0	66.4707	33.5293	64.4007	2.07002	0	68.5408	0.0818308	0.0916453	34.6412	28.1974	6.44384	9.65768	0.679304	174592	Class List:;Classifier:;Classifier Output Type:Mask;Classify Registered:;Image Zoom:1;Fill Nuclear Holes:false;Maximum Cytoplasm Radius:5;Maximum Nuclear Size:500;Minimum Nuclear OD:0.1;Minimum Nuclear Roundness:0;Minimum Nuclear Size:3;Minimum Tissue OD:0.037;Nuclear Contrast Threshold:0.536;Nuclear Segmentation Aggressiveness:1;Nuclear Stain:0.324,0.373,0.184;Output Image:Stain 1 Markup;Positiv…
D:\UBE2T ICC 1-8 screenshot\ICC 4-1\g4.tiff	64	g4.tiff	ICC UBE2T CytoNuclear v1.6	6/5/2019 7:12:49 PM	Layer 1	3546	1356	2190	1319	37	0	38.2403	61.7597	37.1968	1.04343	0	39.2837	0.0684663	0.0761296	40.0525	34.4224	5.63015	8.93006	0.683426	178490	Class List:;Classifier:;Classifier Output Type:Mask;Classify Registered:;Image Zoom:1;Fill Nuclear Holes:false;Maximum Cytoplasm Radius:5;Maximum Nuclear Size:500;Minimum Nuclear OD:0.1;Minimum Nuclear Roundness:0;Minimum Nuclear Size:3;Minimum Tissue OD:0.037;Nuclear Contrast Threshold:0.536;Nuclear Segmentation Aggressiveness:1;Nuclear Stain:0.324,0.373,0.184;Output Image:Stain 1 Markup;Positiv…
D:\UBE2T ICC 1-8 screenshot\ICC 4-1\g5.tiff	65	g5.tiff	ICC UBE2T CytoNuclear v1.6	6/5/2019 6:42:51 PM	Layer 1	3531	9	3522	9	0	0	0.254885	99.7451	0.254885	0	0	0.254885	0.0475817	0.0504018	37.9094	32.4649	5.44449	8.68054	0.676585	189319	Class List:;Classifier:;Classifier Output Type:Mask;Classify Registered:;Image Zoom:1;Fill Nuclear Holes:false;Maximum Cytoplasm Radius:5;Maximum Nuclear Size:500;Minimum Nuclear OD:0.1;Minimum Nuclear Roundness:0;Minimum Nuclear Size:3;Minimum Tissue OD:0.037;Nuclear Contrast Threshold:0.536;Nuclear Segmentation Aggressiveness:1;Nuclear Stain:0.324,0.373,0.184;Output Image:Stain 1 Markup;Positiv…
D:\UBE2T ICC 1-8 screenshot\ICC 4-1\g6.tiff	66	g6.tiff	ICC UBE2T CytoNuclear v1.6	6/5/2019 7:12:54 PM	Layer 1	4387	43	4344	43	0	0	0.980169	99.0198	0.980169	0	0	0.980169	0.0526605	0.0534544	29.9866	22.6408	7.34579	10.6101	0.671836	184318	Class List:;Classifier:;Classifier Output Type:Mask;Classify Registered:;Image Zoom:1;Fill Nuclear Holes:false;Maximum Cytoplasm Radius:5;Maximum Nuclear Size:500;Minimum Nuclear OD:0.1;Minimum Nuclear Roundness:0;Minimum Nuclear Size:3;Minimum Tissue OD:0.037;Nuclear Contrast Threshold:0.536;Nuclear Segmentation Aggressiveness:1;Nuclear Stain:0.324,0.373,0.184;Output Image:Stain 1 Markup;Positiv…
D:\UBE2T ICC 1-8 screenshot\ICC 4-1\g7.tiff	67	g7.tiff	ICC UBE2T CytoNuclear v1.6	6/5/2019 7:13:00 PM	Layer 1	3518	77	3441	77	0	0	2.18874	97.8113	2.18874	0	0	2.18874	0.0482564	0.0517424	29.2972	19.2006	10.0966	12.6141	0.658436	131630	Class List:;Classifier:;Classifier Output Type:Mask;Classify Registered:;Image Zoom:1;Fill Nuclear Holes:false;Maximum Cytoplasm Radius:5;Maximum Nuclear Size:500;Minimum Nuclear OD:0.1;Minimum Nuclear Roundness:0;Minimum Nuclear Size:3;Minimum Tissue OD:0.037;Nuclear Contrast Threshold:0.536;Nuclear Segmentation Aggressiveness:1;Nuclear Stain:0.324,0.373,0.184;Output Image:Stain 1 Markup;Positiv…
D:\UBE2T ICC 1-8 screenshot\ICC 4-1\g8.tiff	68	g8.tiff	ICC UBE2T CytoNuclear v1.6	6/5/2019 7:13:05 PM	Layer 1	4582	2213	2369	1979	234	0	48.2977	51.7023	43.1907	5.10694	0	53.4046	0.0847172	0.0858853	28.9792	21.9212	7.05794	10.3572	0.676097	166909	Class List:;Classifier:;Classifier Output Type:Mask;Classify Registered:;Image Zoom:1;Fill Nuclear Holes:false;Maximum Cytoplasm Radius:5;Maximum Nuclear Size:500;Minimum Nuclear OD:0.1;Minimum Nuclear Roundness:0;Minimum Nuclear Size:3;Minimum Tissue OD:0.037;Nuclear Contrast Threshold:0.536;Nuclear Segmentation Aggressiveness:1;Nuclear Stain:0.324,0.373,0.184;Output Image:Stain 1 Markup;Positiv…
D:\UBE2T ICC 1-8 screenshot\ICC 4-1\g9.tiff	69	g9.tiff	ICC UBE2T CytoNuclear v1.6	6/5/2019 7:13:10 PM	Layer 1	4308	23	4285	23	0	0	0.53389	99.4661	0.53389	0	0	0.53389	0.0486342	0.0519338	28.8536	20.568	8.28557	11.3448	0.672901	159630	Class List:;Classifier:;Classifier Output Type:Mask;Classify Registered:;Image Zoom:1;Fill Nuclear Holes:false;Maximum Cytoplasm Radius:5;Maximum Nuclear Size:500;Minimum Nuclear OD:0.1;Minimum Nuclear Roundness:0;Minimum Nuclear Size:3;Minimum Tissue OD:0.037;Nuclear Contrast Threshold:0.536;Nuclear Segmentation Aggressiveness:1;Nuclear Stain:0.324,0.373,0.184;Output Image:Stain 1 Markup;Positiv…
D:\UBE2T ICC 1-8 screenshot\ICC 4-1\g10.tiff	70	g10.tiff	ICC UBE2T CytoNuclear v1.6	6/5/2019 7:12:32 PM	Layer 1	4668	2145	2523	2050	95	0	45.9512	54.0488	43.916	2.03513	0	47.9863	0.0702299	0.0819265	26.0236	17.9474	8.07621	11.1791	0.67245	153711	Class List:;Classifier:;Classifier Output Type:Mask;Classify Registered:;Image Zoom:1;Fill Nuclear Holes:false;Maximum Cytoplasm Radius:5;Maximum Nuclear Size:500;Minimum Nuclear OD:0.1;Minimum Nuclear Roundness:0;Minimum Nuclear Size:3;Minimum Tissue OD:0.037;Nuclear Contrast Threshold:0.536;Nuclear Segmentation Aggressiveness:1;Nuclear Stain:0.324,0.373,0.184;Output Image:Stain 1 Markup;Positiv…
D:\UBE2T ICC 1-8 screenshot\ICC 4-1\h1.tiff	71	h1.tiff	ICC UBE2T CytoNuclear v1.6	6/5/2019 7:13:16 PM	Layer 1	3238	40	3198	21	12	7	1.23533	98.7647	0.648548	0.370599	0.216183	2.0383	0.043213	0.0512961	32.1733	23.3694	8.80381	11.7806	0.664999	131177	Class List:;Classifier:;Classifier Output Type:Mask;Classify Registered:;Image Zoom:1;Fill Nuclear Holes:false;Maximum Cytoplasm Radius:5;Maximum Nuclear Size:500;Minimum Nuclear OD:0.1;Minimum Nuclear Roundness:0;Minimum Nuclear Size:3;Minimum Tissue OD:0.037;Nuclear Contrast Threshold:0.536;Nuclear Segmentation Aggressiveness:1;Nuclear Stain:0.324,0.373,0.184;Output Image:Stain 1 Markup;Positiv…
D:\UBE2T ICC 1-8 screenshot\ICC 4-1\h2.tiff	72	h2.tiff	ICC UBE2T CytoNuclear v1.6	6/5/2019 7:13:27 PM	Layer 1	3826	76	3750	76	0	0	1.98641	98.0136	1.98641	0	0	1.98641	0.0485858	0.0518263	30.7818	22.9537	7.82802	10.9449	0.672863	147907	Class List:;Classifier:;Classifier Output Type:Mask;Classify Registered:;Image Zoom:1;Fill Nuclear Holes:false;Maximum Cytoplasm Radius:5;Maximum Nuclear Size:500;Minimum Nuclear OD:0.1;Minimum Nuclear Roundness:0;Minimum Nuclear Size:3;Minimum Tissue OD:0.037;Nuclear Contrast Threshold:0.536;Nuclear Segmentation Aggressiveness:1;Nuclear Stain:0.324,0.373,0.184;Output Image:Stain 1 Markup;Positiv…
D:\UBE2T ICC 1-8 screenshot\ICC 4-1\h3.tiff	73	h3.tiff	ICC UBE2T CytoNuclear v1.6	6/5/2019 7:13:31 PM	Layer 1	2552	331	2221	323	8	0	12.9702	87.0298	12.6567	0.31348	0	13.2837	0.0745889	0.0629135	42.6802	37.3379	5.34228	8.61834	0.686493	136204	Class List:;Classifier:;Classifier Output Type:Mask;Classify Registered:;Image Zoom:1;Fill Nuclear Holes:false;Maximum Cytoplasm Radius:5;Maximum Nuclear Size:500;Minimum Nuclear OD:0.1;Minimum Nuclear Roundness:0;Minimum Nuclear Size:3;Minimum Tissue OD:0.037;Nuclear Contrast Threshold:0.536;Nuclear Segmentation Aggressiveness:1;Nuclear Stain:0.324,0.373,0.184;Output Image:Stain 1 Markup;Positiv…
D:\UBE2T ICC 1-8 screenshot\ICC 4-1\h5.tiff	75	h5.tiff	ICC UBE2T CytoNuclear v1.6	6/5/2019 7:13:42 PM	Layer 1	753	124	629	124	0	0	16.4675	83.5325	16.4675	0	0	16.4675	0.0686869	0.0674771	41.7397	35.9027	5.83699	9.01262	0.67018	39968.5	Class List:;Classifier:;Classifier Output Type:Mask;Classify Registered:;Image Zoom:1;Fill Nuclear Holes:false;Maximum Cytoplasm Radius:5;Maximum Nuclear Size:500;Minimum Nuclear OD:0.1;Minimum Nuclear Roundness:0;Minimum Nuclear Size:3;Minimum Tissue OD:0.037;Nuclear Contrast Threshold:0.536;Nuclear Segmentation Aggressiveness:1;Nuclear Stain:0.324,0.373,0.184;Output Image:Stain 1 Markup;Positiv…
D:\UBE2T ICC 1-8 screenshot\ICC 4-1\h6.tiff	76	h6.tiff	ICC UBE2T CytoNuclear v1.6	6/5/2019 7:13:47 PM	Layer 1	4557	562	3995	561	1	0	12.3327	87.6673	12.3107	0.0219443	0	12.3546	0.0656217	0.063072	32.1266	25.6092	6.51745	9.69794	0.677736	183595	Class List:;Classifier:;Classifier Output Type:Mask;Classify Registered:;Image Zoom:1;Fill Nuclear Holes:false;Maximum Cytoplasm Radius:5;Maximum Nuclear Size:500;Minimum Nuclear OD:0.1;Minimum Nuclear Roundness:0;Minimum Nuclear Size:3;Minimum Tissue OD:0.037;Nuclear Contrast Threshold:0.536;Nuclear Segmentation Aggressiveness:1;Nuclear Stain:0.324,0.373,0.184;Output Image:Stain 1 Markup;Positiv…
D:\UBE2T ICC 1-8 screenshot\ICC 4-1\h7.tiff	77	h7.tiff	ICC UBE2T CytoNuclear v1.6	6/5/2019 7:13:52 PM	Layer 1	3697	3055	642	2204	839	12	82.6346	17.3654	59.6159	22.6941	0.324588	105.978	0.196572	0.121205	34.6283	28.8278	5.80051	9.10062	0.681008	164847	Class List:;Classifier:;Classifier Output Type:Mask;Classify Registered:;Image Zoom:1;Fill Nuclear Holes:false;Maximum Cytoplasm Radius:5;Maximum Nuclear Size:500;Minimum Nuclear OD:0.1;Minimum Nuclear Roundness:0;Minimum Nuclear Size:3;Minimum Tissue OD:0.037;Nuclear Contrast Threshold:0.536;Nuclear Segmentation Aggressiveness:1;Nuclear Stain:0.324,0.373,0.184;Output Image:Stain 1 Markup;Positiv…
D:\UBE2T ICC 1-8 screenshot\ICC 4-1\h8.tiff	78	h8.tiff	ICC UBE2T CytoNuclear v1.6	6/5/2019 7:13:57 PM	Layer 1	1973	80	1893	80	0	0	4.05474	95.9453	4.05474	0	0	4.05474	0.0561525	0.0566718	36.5492	29.6798	6.86936	10.0715	0.674495	88843.3	Class List:;Classifier:;Classifier Output Type:Mask;Classify Registered:;Image Zoom:1;Fill Nuclear Holes:false;Maximum Cytoplasm Radius:5;Maximum Nuclear Size:500;Minimum Nuclear OD:0.1;Minimum Nuclear Roundness:0;Minimum Nuclear Size:3;Minimum Tissue OD:0.037;Nuclear Contrast Threshold:0.536;Nuclear Segmentation Aggressiveness:1;Nuclear Stain:0.324,0.373,0.184;Output Image:Stain 1 Markup;Positiv…
D:\UBE2T ICC 1-8 screenshot\ICC 4-1\h10.tiff	80	h10.tiff	ICC UBE2T CytoNuclear v1.6	6/5/2019 7:13:21 PM	Layer 1	5461	2532	2929	2435	96	1	46.3651	53.6349	44.5889	1.75792	0.0183117	48.1597	0.078809	0.0814285	25.6951	17.2333	8.46182	11.5121	0.670193	180552	Class List:;Classifier:;Classifier Output Type:Mask;Classify Registered:;Image Zoom:1;Fill Nuclear Holes:false;Maximum Cytoplasm Radius:5;Maximum Nuclear Size:500;Minimum Nuclear OD:0.1;Minimum Nuclear Roundness:0;Minimum Nuclear Size:3;Minimum Tissue OD:0.037;Nuclear Contrast Threshold:0.536;Nuclear Segmentation Aggressiveness:1;Nuclear Stain:0.324,0.373,0.184;Output Image:Stain 1 Markup;Positiv…
D:\UBE2T ICC 1-8 screenshot\ICC 4-1\i1.tiff	81	i1.tiff	ICC UBE2T CytoNuclear v1.6	6/5/2019 7:14:07 PM	Layer 1	1759	22	1737	22	0	0	1.25071	98.7493	1.25071	0	0	1.25071	0.0523278	0.0553942	34.7319	27.6758	7.05614	10.2322	0.675358	77063.5	Class List:;Classifier:;Classifier Output Type:Mask;Classify Registered:;Image Zoom:1;Fill Nuclear Holes:false;Maximum Cytoplasm Radius:5;Maximum Nuclear Size:500;Minimum Nuclear OD:0.1;Minimum Nuclear Roundness:0;Minimum Nuclear Size:3;Minimum Tissue OD:0.037;Nuclear Contrast Threshold:0.536;Nuclear Segmentation Aggressiveness:1;Nuclear Stain:0.324,0.373,0.184;Output Image:Stain 1 Markup;Positiv…
D:\UBE2T ICC 1-8 screenshot\ICC 4-1\i2.tiff	82	i2.tiff	ICC UBE2T CytoNuclear v1.6	6/5/2019 7:14:18 PM	Layer 1	3949	1669	2280	1594	74	1	42.2639	57.7361	40.3646	1.87389	0.0253229	44.1884	0.0879656	0.0799012	28.1492	19.5208	8.62839	11.676	0.665973	143557	Class List:;Classifier:;Classifier Output Type:Mask;Classify Registered:;Image Zoom:1;Fill Nuclear Holes:false;Maximum Cytoplasm Radius:5;Maximum Nuclear Size:500;Minimum Nuclear OD:0.1;Minimum Nuclear Roundness:0;Minimum Nuclear Size:3;Minimum Tissue OD:0.037;Nuclear Contrast Threshold:0.536;Nuclear Segmentation Aggressiveness:1;Nuclear Stain:0.324,0.373,0.184;Output Image:Stain 1 Markup;Positiv…
D:\UBE2T ICC 1-8 screenshot\ICC 4-1\i3.tiff	83	i3.tiff	ICC UBE2T CytoNuclear v1.6	6/5/2019 7:14:23 PM	Layer 1	966	1	965	1	0	0	0.10352	99.8965	0.10352	0	0	0.10352	0.0545422	0.0520358	44.4563	37.8672	6.58903	9.84265	0.680292	53199.3	Class List:;Classifier:;Classifier Output Type:Mask;Classify Registered:;Image Zoom:1;Fill Nuclear Holes:false;Maximum Cytoplasm Radius:5;Maximum Nuclear Size:500;Minimum Nuclear OD:0.1;Minimum Nuclear Roundness:0;Minimum Nuclear Size:3;Minimum Tissue OD:0.037;Nuclear Contrast Threshold:0.536;Nuclear Segmentation Aggressiveness:1;Nuclear Stain:0.324,0.373,0.184;Output Image:Stain 1 Markup;Positiv…
D:\UBE2T ICC 1-8 screenshot\ICC 4-1\i4.tiff	84	i4.tiff	ICC UBE2T CytoNuclear v1.6	6/5/2019 7:14:28 PM	Layer 1	2907	62	2845	62	0	0	2.13278	97.8672	2.13278	0	0	2.13278	0.0547427	0.055803	30.3528	23.4738	6.879	10.1393	0.676874	111073	Class List:;Classifier:;Classifier Output Type:Mask;Classify Registered:;Image Zoom:1;Fill Nuclear Holes:false;Maximum Cytoplasm Radius:5;Maximum Nuclear Size:500;Minimum Nuclear OD:0.1;Minimum Nuclear Roundness:0;Minimum Nuclear Size:3;Minimum Tissue OD:0.037;Nuclear Contrast Threshold:0.536;Nuclear Segmentation Aggressiveness:1;Nuclear Stain:0.324,0.373,0.184;Output Image:Stain 1 Markup;Positiv…
D:\UBE2T ICC 1-8 screenshot\ICC 4-1\i5.tiff	85	i5.tiff	ICC UBE2T CytoNuclear v1.6	6/5/2019 7:14:34 PM	Layer 1	4157	1	4156	1	0	0	0.0240558	99.9759	0.0240558	0	0	0.0240558	0.0498903	0.0504292	30.0661	23.4209	6.64524	9.97943	0.671807	159912	Class List:;Classifier:;Classifier Output Type:Mask;Classify Registered:;Image Zoom:1;Fill Nuclear Holes:false;Maximum Cytoplasm Radius:5;Maximum Nuclear Size:500;Minimum Nuclear OD:0.1;Minimum Nuclear Roundness:0;Minimum Nuclear Size:3;Minimum Tissue OD:0.037;Nuclear Contrast Threshold:0.536;Nuclear Segmentation Aggressiveness:1;Nuclear Stain:0.324,0.373,0.184;Output Image:Stain 1 Markup;Positiv…
D:\UBE2T ICC 1-8 screenshot\ICC 4-1\i6.tiff	86	i6.tiff	ICC UBE2T CytoNuclear v1.6	6/5/2019 7:14:41 PM	Layer 1	2027	5	2022	5	0	0	0.24667	99.7533	0.24667	0	0	0.24667	0.0552036	0.0509009	52.3737	46.39	5.98372	9.20942	0.689585	138614	Class List:;Classifier:;Classifier Output Type:Mask;Classify Registered:;Image Zoom:1;Fill Nuclear Holes:false;Maximum Cytoplasm Radius:5;Maximum Nuclear Size:500;Minimum Nuclear OD:0.1;Minimum Nuclear Roundness:0;Minimum Nuclear Size:3;Minimum Tissue OD:0.037;Nuclear Contrast Threshold:0.536;Nuclear Segmentation Aggressiveness:1;Nuclear Stain:0.324,0.373,0.184;Output Image:Stain 1 Markup;Positiv…
D:\UBE2T ICC 1-8 screenshot\ICC 4-1\i8.tiff	88	i8.tiff	ICC UBE2T CytoNuclear v1.6	6/5/2019 6:42:58 PM	Layer 1	4107	2	4105	2	0	0	0.0486973	99.9513	0.0486973	0	0	0.0486973	0.0493935	0.0478678	32.9842	24.5038	8.48034	11.5532	0.661194	174604	Class List:;Classifier:;Classifier Output Type:Mask;Classify Registered:;Image Zoom:1;Fill Nuclear Holes:false;Maximum Cytoplasm Radius:5;Maximum Nuclear Size:500;Minimum Nuclear OD:0.1;Minimum Nuclear Roundness:0;Minimum Nuclear Size:3;Minimum Tissue OD:0.037;Nuclear Contrast Threshold:0.536;Nuclear Segmentation Aggressiveness:1;Nuclear Stain:0.324,0.373,0.184;Output Image:Stain 1 Markup;Positiv…
D:\UBE2T ICC 1-8 screenshot\ICC 4-1\i9.tiff	89	i9.tiff	ICC UBE2T CytoNuclear v1.6	6/5/2019 7:14:53 PM	Layer 1	1884	866	1018	702	163	1	45.966	54.034	37.2611	8.6518	0.0530786	54.724	0.0924233	0.0870103	38.4873	32.7144	5.77282	9.02309	0.684992	90427	Class List:;Classifier:;Classifier Output Type:Mask;Classify Registered:;Image Zoom:1;Fill Nuclear Holes:false;Maximum Cytoplasm Radius:5;Maximum Nuclear Size:500;Minimum Nuclear OD:0.1;Minimum Nuclear Roundness:0;Minimum Nuclear Size:3;Minimum Tissue OD:0.037;Nuclear Contrast Threshold:0.536;Nuclear Segmentation Aggressiveness:1;Nuclear Stain:0.324,0.373,0.184;Output Image:Stain 1 Markup;Positiv…
D:\UBE2T ICC 1-8 screenshot\ICC 4-1\i10.tiff	90	i10.tiff	ICC UBE2T CytoNuclear v1.6	6/5/2019 7:14:12 PM	Layer 1	3216	207	3009	205	2	0	6.43657	93.5634	6.37438	0.0621891	0	6.49876	0.0606175	0.0618901	40.2476	34.3943	5.85331	9.11101	0.6859	158980	Class List:;Classifier:;Classifier Output Type:Mask;Classify Registered:;Image Zoom:1;Fill Nuclear Holes:false;Maximum Cytoplasm Radius:5;Maximum Nuclear Size:500;Minimum Nuclear OD:0.1;Minimum Nuclear Roundness:0;Minimum Nuclear Size:3;Minimum Tissue OD:0.037;Nuclear Contrast Threshold:0.536;Nuclear Segmentation Aggressiveness:1;Nuclear Stain:0.324,0.373,0.184;Output Image:Stain 1 Markup;Positiv…
D:\UBE2T ICC 1-8 screenshot\ICC5-1\a1.tiff	1	a1.tiff	ICC UBE2T CytoNuclear v1.6	6/5/2019 6:43:19 PM	Layer 1	2242	66	2176	66	0	0	2.9438	97.0562	2.9438	0	0	2.9438	0.0664014	0.0637066	38.6453	30.5759	8.06936	11.0694	0.660811	117140	Class List:;Classifier:;Classifier Output Type:Mask;Classify Registered:;Image Zoom:1;Fill Nuclear Holes:false;Maximum Cytoplasm Radius:5;Maximum Nuclear Size:500;Minimum Nuclear OD:0.1;Minimum Nuclear Roundness:0;Minimum Nuclear Size:3;Minimum Tissue OD:0.037;Nuclear Contrast Threshold:0.536;Nuclear Segmentation Aggressiveness:1;Nuclear Stain:0.324,0.373,0.184;Output Image:Stain 1 Markup;Positiv…
D:\UBE2T ICC 1-8 screenshot\ICC5-1\a2.tiff	2	a2.tiff	ICC UBE2T CytoNuclear v1.6	6/5/2019 7:15:04 PM	Layer 1	1102	3	1099	2	1	0	0.272232	99.7278	0.181488	0.0907441	0	0.362976	0.0606288	0.0580755	38.6075	31.4453	7.16221	10.358	0.669988	54968	Class List:;Classifier:;Classifier Output Type:Mask;Classify Registered:;Image Zoom:1;Fill Nuclear Holes:false;Maximum Cytoplasm Radius:5;Maximum Nuclear Size:500;Minimum Nuclear OD:0.1;Minimum Nuclear Roundness:0;Minimum Nuclear Size:3;Minimum Tissue OD:0.037;Nuclear Contrast Threshold:0.536;Nuclear Segmentation Aggressiveness:1;Nuclear Stain:0.324,0.373,0.184;Output Image:Stain 1 Markup;Positiv…
D:\UBE2T ICC 1-8 screenshot\ICC5-1\a4.tiff	4	a4.tiff	ICC UBE2T CytoNuclear v1.6	6/5/2019 7:15:14 PM	Layer 1	500	90	410	87	3	0	18	82	17.4	0.6	0	18.6	0.0843871	0.0691075	49.636	42.115	7.521	10.617	0.660051	32663	Class List:;Classifier:;Classifier Output Type:Mask;Classify Registered:;Image Zoom:1;Fill Nuclear Holes:false;Maximum Cytoplasm Radius:5;Maximum Nuclear Size:500;Minimum Nuclear OD:0.1;Minimum Nuclear Roundness:0;Minimum Nuclear Size:3;Minimum Tissue OD:0.037;Nuclear Contrast Threshold:0.536;Nuclear Segmentation Aggressiveness:1;Nuclear Stain:0.324,0.373,0.184;Output Image:Stain 1 Markup;Positiv…
D:\UBE2T ICC 1-8 screenshot\ICC5-1\a6.tiff	6	a6.tiff	ICC UBE2T CytoNuclear v1.6	6/5/2019 7:15:24 PM	Layer 1	357	91	266	91	0	0	25.4902	74.5098	25.4902	0	0	25.4902	0.0965445	0.0716561	42.9307	31.7059	11.2248	13.4566	0.634887	21093.3	Class List:;Classifier:;Classifier Output Type:Mask;Classify Registered:;Image Zoom:1;Fill Nuclear Holes:false;Maximum Cytoplasm Radius:5;Maximum Nuclear Size:500;Minimum Nuclear OD:0.1;Minimum Nuclear Roundness:0;Minimum Nuclear Size:3;Minimum Tissue OD:0.037;Nuclear Contrast Threshold:0.536;Nuclear Segmentation Aggressiveness:1;Nuclear Stain:0.324,0.373,0.184;Output Image:Stain 1 Markup;Positiv…
D:\UBE2T ICC 1-8 screenshot\ICC5-1\a7.tiff	7	a7.tiff	ICC UBE2T CytoNuclear v1.6	6/5/2019 7:15:29 PM	Layer 1	4430	15	4415	15	0	0	0.3386	99.6614	0.3386	0	0	0.3386	0.0525207	0.0535056	26.3835	17.1754	9.20807	12.1082	0.662779	152781	Class List:;Classifier:;Classifier Output Type:Mask;Classify Registered:;Image Zoom:1;Fill Nuclear Holes:false;Maximum Cytoplasm Radius:5;Maximum Nuclear Size:500;Minimum Nuclear OD:0.1;Minimum Nuclear Roundness:0;Minimum Nuclear Size:3;Minimum Tissue OD:0.037;Nuclear Contrast Threshold:0.536;Nuclear Segmentation Aggressiveness:1;Nuclear Stain:0.324,0.373,0.184;Output Image:Stain 1 Markup;Positiv…
D:\UBE2T ICC 1-8 screenshot\ICC5-1\a8.tiff	8	a8.tiff	ICC UBE2T CytoNuclear v1.6	6/5/2019 7:15:35 PM	Layer 1	3155	141	3014	118	23	0	4.4691	95.5309	3.7401	0.729002	0	5.1981	0.0614755	0.0605823	28.0143	20.0294	7.98487	11.1607	0.672106	116898	Class List:;Classifier:;Classifier Output Type:Mask;Classify Registered:;Image Zoom:1;Fill Nuclear Holes:false;Maximum Cytoplasm Radius:5;Maximum Nuclear Size:500;Minimum Nuclear OD:0.1;Minimum Nuclear Roundness:0;Minimum Nuclear Size:3;Minimum Tissue OD:0.037;Nuclear Contrast Threshold:0.536;Nuclear Segmentation Aggressiveness:1;Nuclear Stain:0.324,0.373,0.184;Output Image:Stain 1 Markup;Positiv…
D:\UBE2T ICC 1-8 screenshot\ICC5-1\a9.tiff	9	a9.tiff	ICC UBE2T CytoNuclear v1.6	6/5/2019 7:15:40 PM	Layer 1	2111	211	1900	210	1	0	9.99526	90.0047	9.94789	0.0473709	0	10.0426	0.0585343	0.0641512	31.2956	22.6905	8.60505	11.5616	0.668413	81868.5	Class List:;Classifier:;Classifier Output Type:Mask;Classify Registered:;Image Zoom:1;Fill Nuclear Holes:false;Maximum Cytoplasm Radius:5;Maximum Nuclear Size:500;Minimum Nuclear OD:0.1;Minimum Nuclear Roundness:0;Minimum Nuclear Size:3;Minimum Tissue OD:0.037;Nuclear Contrast Threshold:0.536;Nuclear Segmentation Aggressiveness:1;Nuclear Stain:0.324,0.373,0.184;Output Image:Stain 1 Markup;Positiv…
D:\UBE2T ICC 1-8 screenshot\ICC5-1\a10.tiff	10	a10.tiff	ICC UBE2T CytoNuclear v1.6	6/5/2019 7:14:58 PM	Layer 1	1757	87	1670	86	1	0	4.95162	95.0484	4.89471	0.0569152	0	5.00854	0.0571888	0.0577343	33.0519	24.7937	8.25825	11.354	0.6691	71703.5	Class List:;Classifier:;Classifier Output Type:Mask;Classify Registered:;Image Zoom:1;Fill Nuclear Holes:false;Maximum Cytoplasm Radius:5;Maximum Nuclear Size:500;Minimum Nuclear OD:0.1;Minimum Nuclear Roundness:0;Minimum Nuclear Size:3;Minimum Tissue OD:0.037;Nuclear Contrast Threshold:0.536;Nuclear Segmentation Aggressiveness:1;Nuclear Stain:0.324,0.373,0.184;Output Image:Stain 1 Markup;Positiv…
D:\UBE2T ICC 1-8 screenshot\ICC5-1\b1.tiff	11	b1.tiff	ICC UBE2T CytoNuclear v1.6	6/5/2019 7:15:46 PM	Layer 1	2556	249	2307	249	0	0	9.74178	90.2582	9.74178	0	0	9.74178	0.0699369	0.0684823	34.4687	26.8324	7.63635	10.8294	0.672036	109487	Class List:;Classifier:;Classifier Output Type:Mask;Classify Registered:;Image Zoom:1;Fill Nuclear Holes:false;Maximum Cytoplasm Radius:5;Maximum Nuclear Size:500;Minimum Nuclear OD:0.1;Minimum Nuclear Roundness:0;Minimum Nuclear Size:3;Minimum Tissue OD:0.037;Nuclear Contrast Threshold:0.536;Nuclear Segmentation Aggressiveness:1;Nuclear Stain:0.324,0.373,0.184;Output Image:Stain 1 Markup;Positiv…
D:\UBE2T ICC 1-8 screenshot\ICC5-1\b2.tiff	12	b2.tiff	ICC UBE2T CytoNuclear v1.6	6/5/2019 7:15:56 PM	Layer 1	3040	1432	1608	1245	184	3	47.1053	52.8947	40.9539	6.05263	0.0986842	53.3553	0.144039	0.0877763	28.8502	20.09	8.76012	11.7347	0.670746	111149	Class List:;Classifier:;Classifier Output Type:Mask;Classify Registered:;Image Zoom:1;Fill Nuclear Holes:false;Maximum Cytoplasm Radius:5;Maximum Nuclear Size:500;Minimum Nuclear OD:0.1;Minimum Nuclear Roundness:0;Minimum Nuclear Size:3;Minimum Tissue OD:0.037;Nuclear Contrast Threshold:0.536;Nuclear Segmentation Aggressiveness:1;Nuclear Stain:0.324,0.373,0.184;Output Image:Stain 1 Markup;Positiv…
D:\UBE2T ICC 1-8 screenshot\ICC5-1\b4.tiff	14	b4.tiff	ICC UBE2T CytoNuclear v1.6	6/5/2019 7:16:06 PM	Layer 1	1373	1200	173	1058	141	1	87.3999	12.6001	77.0575	10.2695	0.0728332	97.815	0.113425	0.111422	28.1316	18.6886	9.44301	12.1905	0.66795	52606.8	Class List:;Classifier:;Classifier Output Type:Mask;Classify Registered:;Image Zoom:1;Fill Nuclear Holes:false;Maximum Cytoplasm Radius:5;Maximum Nuclear Size:500;Minimum Nuclear OD:0.1;Minimum Nuclear Roundness:0;Minimum Nuclear Size:3;Minimum Tissue OD:0.037;Nuclear Contrast Threshold:0.536;Nuclear Segmentation Aggressiveness:1;Nuclear Stain:0.324,0.373,0.184;Output Image:Stain 1 Markup;Positiv…
D:\UBE2T ICC 1-8 screenshot\ICC5-1\b5.tiff	15	b5.tiff	ICC UBE2T CytoNuclear v1.6	6/5/2019 7:16:12 PM	Layer 1	698	5	693	5	0	0	0.716332	99.2837	0.716332	0	0	0.716332	0.0551923	0.0581719	34.0863	26.1311	7.95523	10.9699	0.664874	29472.8	Class List:;Classifier:;Classifier Output Type:Mask;Classify Registered:;Image Zoom:1;Fill Nuclear Holes:false;Maximum Cytoplasm Radius:5;Maximum Nuclear Size:500;Minimum Nuclear OD:0.1;Minimum Nuclear Roundness:0;Minimum Nuclear Size:3;Minimum Tissue OD:0.037;Nuclear Contrast Threshold:0.536;Nuclear Segmentation Aggressiveness:1;Nuclear Stain:0.324,0.373,0.184;Output Image:Stain 1 Markup;Positiv…
D:\UBE2T ICC 1-8 screenshot\ICC5-1\b6.tiff	16	b6.tiff	ICC UBE2T CytoNuclear v1.6	6/5/2019 7:16:18 PM	Layer 1	2701	2416	285	1245	1102	69	89.4484	10.5516	46.094	40.7997	2.55461	135.357	0.15262	0.149554	33.5205	26.0598	7.46066	10.6051	0.676101	113967	Class List:;Classifier:;Classifier Output Type:Mask;Classify Registered:;Image Zoom:1;Fill Nuclear Holes:false;Maximum Cytoplasm Radius:5;Maximum Nuclear Size:500;Minimum Nuclear OD:0.1;Minimum Nuclear Roundness:0;Minimum Nuclear Size:3;Minimum Tissue OD:0.037;Nuclear Contrast Threshold:0.536;Nuclear Segmentation Aggressiveness:1;Nuclear Stain:0.324,0.373,0.184;Output Image:Stain 1 Markup;Positiv…
D:\UBE2T ICC 1-8 screenshot\ICC5-1\b8.tiff	18	b8.tiff	ICC UBE2T CytoNuclear v1.6	6/5/2019 7:16:29 PM	Layer 1	3291	1	3290	1	0	0	0.0303859	99.9696	0.0303859	0	0	0.0303859	0.053992	0.0495772	39.9686	33.1678	6.80082	10.0649	0.679639	167961	Class List:;Classifier:;Classifier Output Type:Mask;Classify Registered:;Image Zoom:1;Fill Nuclear Holes:false;Maximum Cytoplasm Radius:5;Maximum Nuclear Size:500;Minimum Nuclear OD:0.1;Minimum Nuclear Roundness:0;Minimum Nuclear Size:3;Minimum Tissue OD:0.037;Nuclear Contrast Threshold:0.536;Nuclear Segmentation Aggressiveness:1;Nuclear Stain:0.324,0.373,0.184;Output Image:Stain 1 Markup;Positiv…
D:\UBE2T ICC 1-8 screenshot\ICC5-1\b9.tiff	19	b9.tiff	ICC UBE2T CytoNuclear v1.6	6/5/2019 7:16:34 PM	Layer 1	5156	16	5140	16	0	0	0.310318	99.6897	0.310318	0	0	0.310318	0.0437969	0.0503408	23.843	16.2946	7.54839	10.8425	0.669658	161088	Class List:;Classifier:;Classifier Output Type:Mask;Classify Registered:;Image Zoom:1;Fill Nuclear Holes:false;Maximum Cytoplasm Radius:5;Maximum Nuclear Size:500;Minimum Nuclear OD:0.1;Minimum Nuclear Roundness:0;Minimum Nuclear Size:3;Minimum Tissue OD:0.037;Nuclear Contrast Threshold:0.536;Nuclear Segmentation Aggressiveness:1;Nuclear Stain:0.324,0.373,0.184;Output Image:Stain 1 Markup;Positiv…
D:\UBE2T ICC 1-8 screenshot\ICC5-1\b10.tiff	20	b10.tiff	ICC UBE2T CytoNuclear v1.6	6/5/2019 7:15:51 PM	Layer 1	3479	1369	2110	1309	60	0	39.3504	60.6496	37.6258	1.72463	0	41.075	0.0614037	0.0805261	28.4861	21.0384	7.44776	10.6302	0.670322	126153	Class List:;Classifier:;Classifier Output Type:Mask;Classify Registered:;Image Zoom:1;Fill Nuclear Holes:false;Maximum Cytoplasm Radius:5;Maximum Nuclear Size:500;Minimum Nuclear OD:0.1;Minimum Nuclear Roundness:0;Minimum Nuclear Size:3;Minimum Tissue OD:0.037;Nuclear Contrast Threshold:0.536;Nuclear Segmentation Aggressiveness:1;Nuclear Stain:0.324,0.373,0.184;Output Image:Stain 1 Markup;Positiv…
D:\UBE2T ICC 1-8 screenshot\ICC5-1\c1.tiff	21	c1.tiff	ICC UBE2T CytoNuclear v1.6	6/5/2019 7:16:39 PM	Layer 1	3414	96	3318	96	0	0	2.81195	97.188	2.81195	0	0	2.81195	0.0639877	0.0595075	31.8366	24.2969	7.53962	10.8011	0.673682	134876	Class List:;Classifier:;Classifier Output Type:Mask;Classify Registered:;Image Zoom:1;Fill Nuclear Holes:false;Maximum Cytoplasm Radius:5;Maximum Nuclear Size:500;Minimum Nuclear OD:0.1;Minimum Nuclear Roundness:0;Minimum Nuclear Size:3;Minimum Tissue OD:0.037;Nuclear Contrast Threshold:0.536;Nuclear Segmentation Aggressiveness:1;Nuclear Stain:0.324,0.373,0.184;Output Image:Stain 1 Markup;Positiv…
D:\UBE2T ICC 1-8 screenshot\ICC5-1\c2.tiff	22	c2.tiff	ICC UBE2T CytoNuclear v1.6	6/5/2019 7:16:49 PM	Layer 1	2594	1624	970	1511	113	0	62.606	37.394	58.2498	4.35621	0	66.9622	0.087401	0.0925391	30.7767	24.7456	6.03113	9.27756	0.679371	100932	Class List:;Classifier:;Classifier Output Type:Mask;Classify Registered:;Image Zoom:1;Fill Nuclear Holes:false;Maximum Cytoplasm Radius:5;Maximum Nuclear Size:500;Minimum Nuclear OD:0.1;Minimum Nuclear Roundness:0;Minimum Nuclear Size:3;Minimum Tissue OD:0.037;Nuclear Contrast Threshold:0.536;Nuclear Segmentation Aggressiveness:1;Nuclear Stain:0.324,0.373,0.184;Output Image:Stain 1 Markup;Positiv…
D:\UBE2T ICC 1-8 screenshot\ICC5-1\c3.tiff	23	c3.tiff	ICC UBE2T CytoNuclear v1.6	6/5/2019 7:16:54 PM	Layer 1	782	496	286	464	32	0	63.4271	36.5729	59.335	4.09207	0	67.5192	0.110373	0.092241	40.1458	33.1186	7.02717	10.126	0.674014	48517.3	Class List:;Classifier:;Classifier Output Type:Mask;Classify Registered:;Image Zoom:1;Fill Nuclear Holes:false;Maximum Cytoplasm Radius:5;Maximum Nuclear Size:500;Minimum Nuclear OD:0.1;Minimum Nuclear Roundness:0;Minimum Nuclear Size:3;Minimum Tissue OD:0.037;Nuclear Contrast Threshold:0.536;Nuclear Segmentation Aggressiveness:1;Nuclear Stain:0.324,0.373,0.184;Output Image:Stain 1 Markup;Positiv…
D:\UBE2T ICC 1-8 screenshot\ICC5-1\c4.tiff	24	c4.tiff	ICC UBE2T CytoNuclear v1.6	6/5/2019 7:16:01 PM	Layer 1	4847	4538	309	2787	1713	38	93.6249	6.37508	57.4995	35.3414	0.78399	130.534	0.15446	0.140617	28.5823	20.413	8.16928	11.1684	0.675071	175921	Class List:;Classifier:;Classifier Output Type:Mask;Classify Registered:;Image Zoom:1;Fill Nuclear Holes:false;Maximum Cytoplasm Radius:5;Maximum Nuclear Size:500;Minimum Nuclear OD:0.1;Minimum Nuclear Roundness:0;Minimum Nuclear Size:3;Minimum Tissue OD:0.037;Nuclear Contrast Threshold:0.536;Nuclear Segmentation Aggressiveness:1;Nuclear Stain:0.324,0.373,0.184;Output Image:Stain 1 Markup;Positiv…
D:\UBE2T ICC 1-8 screenshot\ICC5-1\c5.tiff	25	c5.tiff	ICC UBE2T CytoNuclear v1.6	6/5/2019 7:16:58 PM	Layer 1	756	592	164	412	167	13	78.3069	21.6931	54.4974	22.0899	1.71958	103.836	0.143506	0.123848	29.9395	21.3968	8.54266	11.6726	0.670927	55781.3	Class List:;Classifier:;Classifier Output Type:Mask;Classify Registered:;Image Zoom:1;Fill Nuclear Holes:false;Maximum Cytoplasm Radius:5;Maximum Nuclear Size:500;Minimum Nuclear OD:0.1;Minimum Nuclear Roundness:0;Minimum Nuclear Size:3;Minimum Tissue OD:0.037;Nuclear Contrast Threshold:0.536;Nuclear Segmentation Aggressiveness:1;Nuclear Stain:0.324,0.373,0.184;Output Image:Stain 1 Markup;Positiv…
D:\UBE2T ICC 1-8 screenshot\ICC5-1\c6.tiff	26	c6.tiff	ICC UBE2T CytoNuclear v1.6	6/5/2019 7:17:03 PM	Layer 1	3548	803	2745	786	17	0	22.6325	77.3675	22.1533	0.479143	0	23.1116	0.068944	0.0711736	23.9337	15.0438	8.88987	11.8898	0.66484	124276	Class List:;Classifier:;Classifier Output Type:Mask;Classify Registered:;Image Zoom:1;Fill Nuclear Holes:false;Maximum Cytoplasm Radius:5;Maximum Nuclear Size:500;Minimum Nuclear OD:0.1;Minimum Nuclear Roundness:0;Minimum Nuclear Size:3;Minimum Tissue OD:0.037;Nuclear Contrast Threshold:0.536;Nuclear Segmentation Aggressiveness:1;Nuclear Stain:0.324,0.373,0.184;Output Image:Stain 1 Markup;Positiv…
D:\UBE2T ICC 1-8 screenshot\ICC5-1\c7.tiff	27	c7.tiff	ICC UBE2T CytoNuclear v1.6	6/5/2019 7:17:08 PM	Layer 1	853	16	837	16	0	0	1.87573	98.1243	1.87573	0	0	1.87573	0.0573665	0.0563211	35.335	24.4329	10.9021	13.0545	0.654637	37360	Class List:;Classifier:;Classifier Output Type:Mask;Classify Registered:;Image Zoom:1;Fill Nuclear Holes:false;Maximum Cytoplasm Radius:5;Maximum Nuclear Size:500;Minimum Nuclear OD:0.1;Minimum Nuclear Roundness:0;Minimum Nuclear Size:3;Minimum Tissue OD:0.037;Nuclear Contrast Threshold:0.536;Nuclear Segmentation Aggressiveness:1;Nuclear Stain:0.324,0.373,0.184;Output Image:Stain 1 Markup;Positiv…
D:\UBE2T ICC 1-8 screenshot\ICC5-1\c8.tiff	28	c8.tiff	ICC UBE2T CytoNuclear v1.6	6/5/2019 7:17:14 PM	Layer 1	604	77	527	75	2	0	12.7483	87.2517	12.4172	0.331126	0	13.0795	0.0848315	0.0646005	45.4354	36.9669	8.46854	11.5513	0.634749	35470.5	Class List:;Classifier:;Classifier Output Type:Mask;Classify Registered:;Image Zoom:1;Fill Nuclear Holes:false;Maximum Cytoplasm Radius:5;Maximum Nuclear Size:500;Minimum Nuclear OD:0.1;Minimum Nuclear Roundness:0;Minimum Nuclear Size:3;Minimum Tissue OD:0.037;Nuclear Contrast Threshold:0.536;Nuclear Segmentation Aggressiveness:1;Nuclear Stain:0.324,0.373,0.184;Output Image:Stain 1 Markup;Positiv…
D:\UBE2T ICC 1-8 screenshot\ICC5-1\c9.tiff	29	c9.tiff	ICC UBE2T CytoNuclear v1.6	6/5/2019 7:17:19 PM	Layer 1	959	58	901	58	0	0	6.04797	93.952	6.04797	0	0	6.04797	0.0731259	0.0631088	40.792	29.6541	11.1379	13.2534	0.659603	47867	Class List:;Classifier:;Classifier Output Type:Mask;Classify Registered:;Image Zoom:1;Fill Nuclear Holes:false;Maximum Cytoplasm Radius:5;Maximum Nuclear Size:500;Minimum Nuclear OD:0.1;Minimum Nuclear Roundness:0;Minimum Nuclear Size:3;Minimum Tissue OD:0.037;Nuclear Contrast Threshold:0.536;Nuclear Segmentation Aggressiveness:1;Nuclear Stain:0.324,0.373,0.184;Output Image:Stain 1 Markup;Positiv…
D:\UBE2T ICC 1-8 screenshot\ICC5-1\c10.tiff	30	c10.tiff	ICC UBE2T CytoNuclear v1.6	6/5/2019 7:16:44 PM	Layer 1	5268	2444	2824	2419	25	0	46.3933	53.6067	45.9188	0.474563	0	46.8679	0.0721397	0.0797849	24.8785	16.4137	8.46479	11.558	0.671984	168734	Class List:;Classifier:;Classifier Output Type:Mask;Classify Registered:;Image Zoom:1;Fill Nuclear Holes:false;Maximum Cytoplasm Radius:5;Maximum Nuclear Size:500;Minimum Nuclear OD:0.1;Minimum Nuclear Roundness:0;Minimum Nuclear Size:3;Minimum Tissue OD:0.037;Nuclear Contrast Threshold:0.536;Nuclear Segmentation Aggressiveness:1;Nuclear Stain:0.324,0.373,0.184;Output Image:Stain 1 Markup;Positiv…
D:\UBE2T ICC 1-8 screenshot\ICC5-1\d1.tiff	31	d1.tiff	ICC UBE2T CytoNuclear v1.6	6/5/2019 7:17:24 PM	Layer 1	2696	1142	1554	1102	40	0	42.3591	57.6409	40.8754	1.48368	0	43.8427	0.0947776	0.0811022	38.1712	31.7024	6.46875	9.76391	0.677843	128729	Class List:;Classifier:;Classifier Output Type:Mask;Classify Registered:;Image Zoom:1;Fill Nuclear Holes:false;Maximum Cytoplasm Radius:5;Maximum Nuclear Size:500;Minimum Nuclear OD:0.1;Minimum Nuclear Roundness:0;Minimum Nuclear Size:3;Minimum Tissue OD:0.037;Nuclear Contrast Threshold:0.536;Nuclear Segmentation Aggressiveness:1;Nuclear Stain:0.324,0.373,0.184;Output Image:Stain 1 Markup;Positiv…
D:\UBE2T ICC 1-8 screenshot\ICC5-1\d2.tiff	32	d2.tiff	ICC UBE2T CytoNuclear v1.6	6/5/2019 7:17:35 PM	Layer 1	1148	92	1056	92	0	0	8.01394	91.9861	8.01394	0	0	8.01394	0.0870125	0.0652228	33.0216	25.657	7.36455	10.6699	0.671317	52262	Class List:;Classifier:;Classifier Output Type:Mask;Classify Registered:;Image Zoom:1;Fill Nuclear Holes:false;Maximum Cytoplasm Radius:5;Maximum Nuclear Size:500;Minimum Nuclear OD:0.1;Minimum Nuclear Roundness:0;Minimum Nuclear Size:3;Minimum Tissue OD:0.037;Nuclear Contrast Threshold:0.536;Nuclear Segmentation Aggressiveness:1;Nuclear Stain:0.324,0.373,0.184;Output Image:Stain 1 Markup;Positiv…
D:\UBE2T ICC 1-8 screenshot\ICC5-1\d3.tiff	33	d3.tiff	ICC UBE2T CytoNuclear v1.6	6/5/2019 7:17:40 PM	Layer 1	4222	3208	1014	2269	910	29	75.9829	24.0171	53.7423	21.5538	0.686878	98.9105	0.117965	0.118969	29.3349	21.02	8.3149	11.3086	0.672467	156141	Class List:;Classifier:;Classifier Output Type:Mask;Classify Registered:;Image Zoom:1;Fill Nuclear Holes:false;Maximum Cytoplasm Radius:5;Maximum Nuclear Size:500;Minimum Nuclear OD:0.1;Minimum Nuclear Roundness:0;Minimum Nuclear Size:3;Minimum Tissue OD:0.037;Nuclear Contrast Threshold:0.536;Nuclear Segmentation Aggressiveness:1;Nuclear Stain:0.324,0.373,0.184;Output Image:Stain 1 Markup;Positiv…
D:\UBE2T ICC 1-8 screenshot\ICC5-1\d4.tiff	34	d4.tiff	ICC UBE2T CytoNuclear v1.6	6/5/2019 7:17:45 PM	Layer 1	4203	452	3751	450	2	0	10.7542	89.2458	10.7066	0.0475851	0	10.8018	0.0808597	0.06469	29.4819	20.4716	9.01035	11.8778	0.673792	154806	Class List:;Classifier:;Classifier Output Type:Mask;Classify Registered:;Image Zoom:1;Fill Nuclear Holes:false;Maximum Cytoplasm Radius:5;Maximum Nuclear Size:500;Minimum Nuclear OD:0.1;Minimum Nuclear Roundness:0;Minimum Nuclear Size:3;Minimum Tissue OD:0.037;Nuclear Contrast Threshold:0.536;Nuclear Segmentation Aggressiveness:1;Nuclear Stain:0.324,0.373,0.184;Output Image:Stain 1 Markup;Positiv…
D:\UBE2T ICC 1-8 screenshot\ICC5-1\d5.tiff	35	d5.tiff	ICC UBE2T CytoNuclear v1.6	6/5/2019 7:17:50 PM	Layer 1	1798	660	1138	631	29	0	36.7075	63.2925	35.0945	1.6129	0	38.3204	0.0870445	0.0785334	28.9377	21.2347	7.703	10.9839	0.674067	65223.3	Class List:;Classifier:;Classifier Output Type:Mask;Classify Registered:;Image Zoom:1;Fill Nuclear Holes:false;Maximum Cytoplasm Radius:5;Maximum Nuclear Size:500;Minimum Nuclear OD:0.1;Minimum Nuclear Roundness:0;Minimum Nuclear Size:3;Minimum Tissue OD:0.037;Nuclear Contrast Threshold:0.536;Nuclear Segmentation Aggressiveness:1;Nuclear Stain:0.324,0.373,0.184;Output Image:Stain 1 Markup;Positiv…
D:\UBE2T ICC 1-8 screenshot\ICC5-1\d6.tiff	36	d6.tiff	ICC UBE2T CytoNuclear v1.6	6/5/2019 7:17:55 PM	Layer 1	3708	3069	639	1934	1096	39	82.767	17.233	52.1575	29.5577	1.05178	114.428	0.169683	0.131178	31.2778	22.1275	9.15035	12.0471	0.661033	152720	Class List:;Classifier:;Classifier Output Type:Mask;Classify Registered:;Image Zoom:1;Fill Nuclear Holes:false;Maximum Cytoplasm Radius:5;Maximum Nuclear Size:500;Minimum Nuclear OD:0.1;Minimum Nuclear Roundness:0;Minimum Nuclear Size:3;Minimum Tissue OD:0.037;Nuclear Contrast Threshold:0.536;Nuclear Segmentation Aggressiveness:1;Nuclear Stain:0.324,0.373,0.184;Output Image:Stain 1 Markup;Positiv…
D:\UBE2T ICC 1-8 screenshot\ICC5-1\d7.tiff	37	d7.tiff	ICC UBE2T CytoNuclear v1.6	6/5/2019 7:18:00 PM	Layer 1	803	287	516	246	37	4	35.741	64.259	30.6351	4.60772	0.498132	41.345	0.134361	0.0807863	36.5374	28.1968	8.3406	11.2366	0.675359	36761.5	Class List:;Classifier:;Classifier Output Type:Mask;Classify Registered:;Image Zoom:1;Fill Nuclear Holes:false;Maximum Cytoplasm Radius:5;Maximum Nuclear Size:500;Minimum Nuclear OD:0.1;Minimum Nuclear Roundness:0;Minimum Nuclear Size:3;Minimum Tissue OD:0.037;Nuclear Contrast Threshold:0.536;Nuclear Segmentation Aggressiveness:1;Nuclear Stain:0.324,0.373,0.184;Output Image:Stain 1 Markup;Positiv…
D:\UBE2T ICC 1-8 screenshot\ICC5-1\d8.tiff	38	d8.tiff	ICC UBE2T CytoNuclear v1.6	6/5/2019 7:18:05 PM	Layer 1	1715	28	1687	28	0	0	1.63265	98.3673	1.63265	0	0	1.63265	0.0585015	0.0568727	46.8853	39.4843	7.40102	10.451	0.681578	102463	Class List:;Classifier:;Classifier Output Type:Mask;Classify Registered:;Image Zoom:1;Fill Nuclear Holes:false;Maximum Cytoplasm Radius:5;Maximum Nuclear Size:500;Minimum Nuclear OD:0.1;Minimum Nuclear Roundness:0;Minimum Nuclear Size:3;Minimum Tissue OD:0.037;Nuclear Contrast Threshold:0.536;Nuclear Segmentation Aggressiveness:1;Nuclear Stain:0.324,0.373,0.184;Output Image:Stain 1 Markup;Positiv…
D:\UBE2T ICC 1-8 screenshot\ICC5-1\d9.tiff	39	d9.tiff	ICC UBE2T CytoNuclear v1.6	6/5/2019 7:18:10 PM	Layer 1	4375	99	4276	98	1	0	2.26286	97.7371	2.24	0.0228571	0	2.28571	0.0551392	0.0592034	28.1501	21.1341	7.01594	10.403	0.674792	170976	Class List:;Classifier:;Classifier Output Type:Mask;Classify Registered:;Image Zoom:1;Fill Nuclear Holes:false;Maximum Cytoplasm Radius:5;Maximum Nuclear Size:500;Minimum Nuclear OD:0.1;Minimum Nuclear Roundness:0;Minimum Nuclear Size:3;Minimum Tissue OD:0.037;Nuclear Contrast Threshold:0.536;Nuclear Segmentation Aggressiveness:1;Nuclear Stain:0.324,0.373,0.184;Output Image:Stain 1 Markup;Positiv…
D:\UBE2T ICC 1-8 screenshot\ICC5-1\d10.tiff	40	d10.tiff	ICC UBE2T CytoNuclear v1.6	6/5/2019 7:17:29 PM	Layer 1	981	966	15	561	404	1	98.4709	1.52905	57.1865	41.1825	0.101937	139.857	0.131688	0.149108	41.9399	36.1677	5.77217	9.13303	0.684796	51758.5	Class List:;Classifier:;Classifier Output Type:Mask;Classify Registered:;Image Zoom:1;Fill Nuclear Holes:false;Maximum Cytoplasm Radius:5;Maximum Nuclear Size:500;Minimum Nuclear OD:0.1;Minimum Nuclear Roundness:0;Minimum Nuclear Size:3;Minimum Tissue OD:0.037;Nuclear Contrast Threshold:0.536;Nuclear Segmentation Aggressiveness:1;Nuclear Stain:0.324,0.373,0.184;Output Image:Stain 1 Markup;Positiv…
D:\UBE2T ICC 1-8 screenshot\ICC5-1\e1.tiff	41	e1.tiff	ICC UBE2T CytoNuclear v1.6	6/5/2019 7:18:15 PM	Layer 1	3047	39	3008	39	0	0	1.27995	98.7201	1.27995	0	0	1.27995	0.0545777	0.056605	32.6317	21.2979	11.3338	13.4815	0.644269	125109	Class List:;Classifier:;Classifier Output Type:Mask;Classify Registered:;Image Zoom:1;Fill Nuclear Holes:false;Maximum Cytoplasm Radius:5;Maximum Nuclear Size:500;Minimum Nuclear OD:0.1;Minimum Nuclear Roundness:0;Minimum Nuclear Size:3;Minimum Tissue OD:0.037;Nuclear Contrast Threshold:0.536;Nuclear Segmentation Aggressiveness:1;Nuclear Stain:0.324,0.373,0.184;Output Image:Stain 1 Markup;Positiv…
D:\UBE2T ICC 1-8 screenshot\ICC5-1\e2.tiff	42	e2.tiff	ICC UBE2T CytoNuclear v1.6	6/5/2019 7:18:25 PM	Layer 1	3148	1809	1339	1663	146	0	57.4651	42.5349	52.8272	4.63787	0	62.1029	0.08324	0.0903308	35.4578	29.0833	6.37444	9.60753	0.679434	138648	Class List:;Classifier:;Classifier Output Type:Mask;Classify Registered:;Image Zoom:1;Fill Nuclear Holes:false;Maximum Cytoplasm Radius:5;Maximum Nuclear Size:500;Minimum Nuclear OD:0.1;Minimum Nuclear Roundness:0;Minimum Nuclear Size:3;Minimum Tissue OD:0.037;Nuclear Contrast Threshold:0.536;Nuclear Segmentation Aggressiveness:1;Nuclear Stain:0.324,0.373,0.184;Output Image:Stain 1 Markup;Positiv…
D:\UBE2T ICC 1-8 screenshot\ICC5-1\e4.tiff	44	e4.tiff	ICC UBE2T CytoNuclear v1.6	6/5/2019 7:18:36 PM	Layer 1	3382	28	3354	28	0	0	0.827912	99.1721	0.827912	0	0	0.827912	0.0548683	0.053463	34.9747	28.3369	6.63779	9.84787	0.678479	151213	Class List:;Classifier:;Classifier Output Type:Mask;Classify Registered:;Image Zoom:1;Fill Nuclear Holes:false;Maximum Cytoplasm Radius:5;Maximum Nuclear Size:500;Minimum Nuclear OD:0.1;Minimum Nuclear Roundness:0;Minimum Nuclear Size:3;Minimum Tissue OD:0.037;Nuclear Contrast Threshold:0.536;Nuclear Segmentation Aggressiveness:1;Nuclear Stain:0.324,0.373,0.184;Output Image:Stain 1 Markup;Positiv…
D:\UBE2T ICC 1-8 screenshot\ICC5-1\e5.tiff	45	e5.tiff	ICC UBE2T CytoNuclear v1.6	6/5/2019 7:18:42 PM	Layer 1	2377	167	2210	163	4	0	7.02566	92.9743	6.85738	0.168279	0	7.19394	0.0780535	0.0604805	34.0882	23.1505	10.9377	13.3122	0.662796	108714	Class List:;Classifier:;Classifier Output Type:Mask;Classify Registered:;Image Zoom:1;Fill Nuclear Holes:false;Maximum Cytoplasm Radius:5;Maximum Nuclear Size:500;Minimum Nuclear OD:0.1;Minimum Nuclear Roundness:0;Minimum Nuclear Size:3;Minimum Tissue OD:0.037;Nuclear Contrast Threshold:0.536;Nuclear Segmentation Aggressiveness:1;Nuclear Stain:0.324,0.373,0.184;Output Image:Stain 1 Markup;Positiv…
D:\UBE2T ICC 1-8 screenshot\ICC5-1\e7.tiff	47	e7.tiff	ICC UBE2T CytoNuclear v1.6	6/5/2019 7:18:53 PM	Layer 1	2264	64	2200	64	0	0	2.82686	97.1731	2.82686	0	0	2.82686	0.0504666	0.0561816	34.9658	26.7964	8.16939	11.3187	0.645159	99301	Class List:;Classifier:;Classifier Output Type:Mask;Classify Registered:;Image Zoom:1;Fill Nuclear Holes:false;Maximum Cytoplasm Radius:5;Maximum Nuclear Size:500;Minimum Nuclear OD:0.1;Minimum Nuclear Roundness:0;Minimum Nuclear Size:3;Minimum Tissue OD:0.037;Nuclear Contrast Threshold:0.536;Nuclear Segmentation Aggressiveness:1;Nuclear Stain:0.324,0.373,0.184;Output Image:Stain 1 Markup;Positiv…
D:\UBE2T ICC 1-8 screenshot\ICC5-1\e8.tiff	48	e8.tiff	ICC UBE2T CytoNuclear v1.6	6/5/2019 7:18:59 PM	Layer 1	2446	956	1490	901	53	2	39.0842	60.9158	36.8357	2.1668	0.0817661	41.4146	0.0849158	0.0815429	28.7808	21.8879	6.89289	9.98201	0.669765	113122	Class List:;Classifier:;Classifier Output Type:Mask;Classify Registered:;Image Zoom:1;Fill Nuclear Holes:false;Maximum Cytoplasm Radius:5;Maximum Nuclear Size:500;Minimum Nuclear OD:0.1;Minimum Nuclear Roundness:0;Minimum Nuclear Size:3;Minimum Tissue OD:0.037;Nuclear Contrast Threshold:0.536;Nuclear Segmentation Aggressiveness:1;Nuclear Stain:0.324,0.373,0.184;Output Image:Stain 1 Markup;Positiv…
D:\UBE2T ICC 1-8 screenshot\ICC5-1\e9.tiff	49	e9.tiff	ICC UBE2T CytoNuclear v1.6	6/5/2019 7:19:04 PM	Layer 1	2403	64	2339	61	2	1	2.66334	97.3367	2.53849	0.0832293	0.0416146	2.8298	0.0513212	0.0569799	43.1766	35.5552	7.62131	10.6758	0.679378	129200	Class List:;Classifier:;Classifier Output Type:Mask;Classify Registered:;Image Zoom:1;Fill Nuclear Holes:false;Maximum Cytoplasm Radius:5;Maximum Nuclear Size:500;Minimum Nuclear OD:0.1;Minimum Nuclear Roundness:0;Minimum Nuclear Size:3;Minimum Tissue OD:0.037;Nuclear Contrast Threshold:0.536;Nuclear Segmentation Aggressiveness:1;Nuclear Stain:0.324,0.373,0.184;Output Image:Stain 1 Markup;Positiv…
D:\UBE2T ICC 1-8 screenshot\ICC5-1\e10.tiff	50	e10.tiff	ICC UBE2T CytoNuclear v1.6	6/5/2019 7:18:20 PM	Layer 1	3281	187	3094	186	1	0	5.69948	94.3005	5.669	0.0304785	0	5.72996	0.0600862	0.0610542	41.4289	34.9966	6.43226	9.66641	0.679353	174275	Class List:;Classifier:;Classifier Output Type:Mask;Classify Registered:;Image Zoom:1;Fill Nuclear Holes:false;Maximum Cytoplasm Radius:5;Maximum Nuclear Size:500;Minimum Nuclear OD:0.1;Minimum Nuclear Roundness:0;Minimum Nuclear Size:3;Minimum Tissue OD:0.037;Nuclear Contrast Threshold:0.536;Nuclear Segmentation Aggressiveness:1;Nuclear Stain:0.324,0.373,0.184;Output Image:Stain 1 Markup;Positiv…
D:\UBE2T ICC 1-8 screenshot\ICC5-1\f1.tiff	51	f1.tiff	ICC UBE2T CytoNuclear v1.6	6/5/2019 6:43:34 PM	Layer 1	1387	0	1387	0	0	0	0	100	0	0	0	0	0.0545548	0.0512823	55.9921	46.5577	9.43439	12.1399	0.671795	120079	Class List:;Classifier:;Classifier Output Type:Mask;Classify Registered:;Image Zoom:1;Fill Nuclear Holes:false;Maximum Cytoplasm Radius:5;Maximum Nuclear Size:500;Minimum Nuclear OD:0.1;Minimum Nuclear Roundness:0;Minimum Nuclear Size:3;Minimum Tissue OD:0.037;Nuclear Contrast Threshold:0.536;Nuclear Segmentation Aggressiveness:1;Nuclear Stain:0.324,0.373,0.184;Output Image:Stain 1 Markup;Positiv…
D:\UBE2T ICC 1-8 screenshot\ICC5-1\f2.tiff	52	f2.tiff	ICC UBE2T CytoNuclear v1.6	6/5/2019 7:19:19 PM	Layer 1	2881	80	2801	79	1	0	2.77681	97.2232	2.7421	0.0347102	0	2.81152	0.0564932	0.0574922	37.7113	30.4606	7.25069	10.5019	0.66306	140877	Class List:;Classifier:;Classifier Output Type:Mask;Classify Registered:;Image Zoom:1;Fill Nuclear Holes:false;Maximum Cytoplasm Radius:5;Maximum Nuclear Size:500;Minimum Nuclear OD:0.1;Minimum Nuclear Roundness:0;Minimum Nuclear Size:3;Minimum Tissue OD:0.037;Nuclear Contrast Threshold:0.536;Nuclear Segmentation Aggressiveness:1;Nuclear Stain:0.324,0.373,0.184;Output Image:Stain 1 Markup;Positiv…
D:\UBE2T ICC 1-8 screenshot\ICC5-1\f4.tiff	54	f4.tiff	ICC UBE2T CytoNuclear v1.6	6/5/2019 7:19:28 PM	Layer 1	4050	154	3896	153	1	0	3.80247	96.1975	3.77778	0.0246914	0	3.82716	0.0599761	0.0585676	30.2952	21.1815	9.1137	11.996	0.67431	156132	Class List:;Classifier:;Classifier Output Type:Mask;Classify Registered:;Image Zoom:1;Fill Nuclear Holes:false;Maximum Cytoplasm Radius:5;Maximum Nuclear Size:500;Minimum Nuclear OD:0.1;Minimum Nuclear Roundness:0;Minimum Nuclear Size:3;Minimum Tissue OD:0.037;Nuclear Contrast Threshold:0.536;Nuclear Segmentation Aggressiveness:1;Nuclear Stain:0.324,0.373,0.184;Output Image:Stain 1 Markup;Positiv…
D:\UBE2T ICC 1-8 screenshot\ICC5-1\f5.tiff	55	f5.tiff	ICC UBE2T CytoNuclear v1.6	6/5/2019 7:19:33 PM	Layer 1	4230	616	3614	616	0	0	14.5626	85.4374	14.5626	0	0	14.5626	0.0753702	0.0659611	32.7152	21.2534	11.4618	13.5492	0.641599	185470	Class List:;Classifier:;Classifier Output Type:Mask;Classify Registered:;Image Zoom:1;Fill Nuclear Holes:false;Maximum Cytoplasm Radius:5;Maximum Nuclear Size:500;Minimum Nuclear OD:0.1;Minimum Nuclear Roundness:0;Minimum Nuclear Size:3;Minimum Tissue OD:0.037;Nuclear Contrast Threshold:0.536;Nuclear Segmentation Aggressiveness:1;Nuclear Stain:0.324,0.373,0.184;Output Image:Stain 1 Markup;Positiv…
D:\UBE2T ICC 1-8 screenshot\ICC5-1\f6.tiff	56	f6.tiff	ICC UBE2T CytoNuclear v1.6	6/5/2019 7:19:39 PM	Layer 1	1484	1030	454	600	370	60	69.407	30.593	40.4313	24.9326	4.04313	102.426	0.172886	0.128333	38.4987	27.7889	10.7097	13.065	0.646479	79411.3	Class List:;Classifier:;Classifier Output Type:Mask;Classify Registered:;Image Zoom:1;Fill Nuclear Holes:false;Maximum Cytoplasm Radius:5;Maximum Nuclear Size:500;Minimum Nuclear OD:0.1;Minimum Nuclear Roundness:0;Minimum Nuclear Size:3;Minimum Tissue OD:0.037;Nuclear Contrast Threshold:0.536;Nuclear Segmentation Aggressiveness:1;Nuclear Stain:0.324,0.373,0.184;Output Image:Stain 1 Markup;Positiv…
D:\UBE2T ICC 1-8 screenshot\ICC5-1\f7.tiff	57	f7.tiff	ICC UBE2T CytoNuclear v1.6	6/5/2019 7:19:44 PM	Layer 1	458	40	418	40	0	0	8.73362	91.2664	8.73362	0	0	8.73362	0.0678261	0.0614207	43.1965	33.8417	9.3548	12.1168	0.66297	25403.3	Class List:;Classifier:;Classifier Output Type:Mask;Classify Registered:;Image Zoom:1;Fill Nuclear Holes:false;Maximum Cytoplasm Radius:5;Maximum Nuclear Size:500;Minimum Nuclear OD:0.1;Minimum Nuclear Roundness:0;Minimum Nuclear Size:3;Minimum Tissue OD:0.037;Nuclear Contrast Threshold:0.536;Nuclear Segmentation Aggressiveness:1;Nuclear Stain:0.324,0.373,0.184;Output Image:Stain 1 Markup;Positiv…
D:\UBE2T ICC 1-8 screenshot\ICC5-1\f8.tiff	58	f8.tiff	ICC UBE2T CytoNuclear v1.6	6/5/2019 7:19:49 PM	Layer 1	2734	1900	834	1346	520	34	69.4952	30.5048	49.2319	19.0198	1.2436	91.0022	0.109917	0.113629	26.3379	18.6058	7.73208	10.8961	0.665459	96616.5	Class List:;Classifier:;Classifier Output Type:Mask;Classify Registered:;Image Zoom:1;Fill Nuclear Holes:false;Maximum Cytoplasm Radius:5;Maximum Nuclear Size:500;Minimum Nuclear OD:0.1;Minimum Nuclear Roundness:0;Minimum Nuclear Size:3;Minimum Tissue OD:0.037;Nuclear Contrast Threshold:0.536;Nuclear Segmentation Aggressiveness:1;Nuclear Stain:0.324,0.373,0.184;Output Image:Stain 1 Markup;Positiv…
D:\UBE2T ICC 1-8 screenshot\ICC5-1\f10.tiff	60	f10.tiff	ICC UBE2T CytoNuclear v1.6	6/5/2019 7:19:14 PM	Layer 1	3501	2	3499	2	0	0	0.0571265	99.9429	0.0571265	0	0	0.0571265	0.0414547	0.0458654	26.6087	17.5855	9.02314	11.9577	0.668081	129651	Class List:;Classifier:;Classifier Output Type:Mask;Classify Registered:;Image Zoom:1;Fill Nuclear Holes:false;Maximum Cytoplasm Radius:5;Maximum Nuclear Size:500;Minimum Nuclear OD:0.1;Minimum Nuclear Roundness:0;Minimum Nuclear Size:3;Minimum Tissue OD:0.037;Nuclear Contrast Threshold:0.536;Nuclear Segmentation Aggressiveness:1;Nuclear Stain:0.324,0.373,0.184;Output Image:Stain 1 Markup;Positiv…
D:\UBE2T ICC 1-8 screenshot\ICC5-1\g1.tiff	61	g1.tiff	ICC UBE2T CytoNuclear v1.6	6/5/2019 7:19:59 PM	Layer 1	3666	338	3328	332	6	0	9.21986	90.7801	9.05619	0.163666	0	9.38352	0.0626301	0.0686881	36.2083	30.2724	5.9359	9.16694	0.680825	182595	Class List:;Classifier:;Classifier Output Type:Mask;Classify Registered:;Image Zoom:1;Fill Nuclear Holes:false;Maximum Cytoplasm Radius:5;Maximum Nuclear Size:500;Minimum Nuclear OD:0.1;Minimum Nuclear Roundness:0;Minimum Nuclear Size:3;Minimum Tissue OD:0.037;Nuclear Contrast Threshold:0.536;Nuclear Segmentation Aggressiveness:1;Nuclear Stain:0.324,0.373,0.184;Output Image:Stain 1 Markup;Positiv…
D:\UBE2T ICC 1-8 screenshot\ICC5-1\g2.tiff	62	g2.tiff	ICC UBE2T CytoNuclear v1.6	6/5/2019 7:20:09 PM	Layer 1	5809	267	5542	262	5	0	4.59632	95.4037	4.51024	0.0860733	0	4.68239	0.0526919	0.0585215	24.2791	14.5944	9.68467	12.3109	0.665181	202434	Class List:;Classifier:;Classifier Output Type:Mask;Classify Registered:;Image Zoom:1;Fill Nuclear Holes:false;Maximum Cytoplasm Radius:5;Maximum Nuclear Size:500;Minimum Nuclear OD:0.1;Minimum Nuclear Roundness:0;Minimum Nuclear Size:3;Minimum Tissue OD:0.037;Nuclear Contrast Threshold:0.536;Nuclear Segmentation Aggressiveness:1;Nuclear Stain:0.324,0.373,0.184;Output Image:Stain 1 Markup;Positiv…
D:\UBE2T ICC 1-8 screenshot\ICC5-1\g3.tiff	63	g3.tiff	ICC UBE2T CytoNuclear v1.6	6/5/2019 7:20:15 PM	Layer 1	3357	715	2642	709	6	0	21.2988	78.7012	21.12	0.178731	0	21.4775	0.072613	0.0681436	28.7806	19.4457	9.3349	12.2408	0.664671	134477	Class List:;Classifier:;Classifier Output Type:Mask;Classify Registered:;Image Zoom:1;Fill Nuclear Holes:false;Maximum Cytoplasm Radius:5;Maximum Nuclear Size:500;Minimum Nuclear OD:0.1;Minimum Nuclear Roundness:0;Minimum Nuclear Size:3;Minimum Tissue OD:0.037;Nuclear Contrast Threshold:0.536;Nuclear Segmentation Aggressiveness:1;Nuclear Stain:0.324,0.373,0.184;Output Image:Stain 1 Markup;Positiv…
D:\UBE2T ICC 1-8 screenshot\ICC5-1\g4.tiff	64	g4.tiff	ICC UBE2T CytoNuclear v1.6	6/5/2019 7:20:21 PM	Layer 1	748	366	382	324	41	1	48.9305	51.0695	43.3155	5.48128	0.13369	54.6791	0.086259	0.0889068	30.0381	22.0946	7.94352	11.0856	0.666591	29896.5	Class List:;Classifier:;Classifier Output Type:Mask;Classify Registered:;Image Zoom:1;Fill Nuclear Holes:false;Maximum Cytoplasm Radius:5;Maximum Nuclear Size:500;Minimum Nuclear OD:0.1;Minimum Nuclear Roundness:0;Minimum Nuclear Size:3;Minimum Tissue OD:0.037;Nuclear Contrast Threshold:0.536;Nuclear Segmentation Aggressiveness:1;Nuclear Stain:0.324,0.373,0.184;Output Image:Stain 1 Markup;Positiv…
D:\UBE2T ICC 1-8 screenshot\ICC5-1\g5.tiff	65	g5.tiff	ICC UBE2T CytoNuclear v1.6	6/5/2019 7:20:25 PM	Layer 1	1628	1467	161	867	563	37	90.1106	9.88943	53.2555	34.5823	2.27273	129.238	0.158886	0.143188	24.9668	15.7753	9.19149	11.9988	0.666872	53563.8	Class List:;Classifier:;Classifier Output Type:Mask;Classify Registered:;Image Zoom:1;Fill Nuclear Holes:false;Maximum Cytoplasm Radius:5;Maximum Nuclear Size:500;Minimum Nuclear OD:0.1;Minimum Nuclear Roundness:0;Minimum Nuclear Size:3;Minimum Tissue OD:0.037;Nuclear Contrast Threshold:0.536;Nuclear Segmentation Aggressiveness:1;Nuclear Stain:0.324,0.373,0.184;Output Image:Stain 1 Markup;Positiv…
D:\UBE2T ICC 1-8 screenshot\ICC5-1\g6.tiff	66	g6.tiff	ICC UBE2T CytoNuclear v1.6	6/5/2019 6:43:41 PM	Layer 1	4699	4280	419	2652	1524	104	91.0832	8.91679	56.4375	32.4324	2.21324	127.942	0.131181	0.140689	25.3846	18.1774	7.20722	10.4923	0.671457	150013	Class List:;Classifier:;Classifier Output Type:Mask;Classify Registered:;Image Zoom:1;Fill Nuclear Holes:false;Maximum Cytoplasm Radius:5;Maximum Nuclear Size:500;Minimum Nuclear OD:0.1;Minimum Nuclear Roundness:0;Minimum Nuclear Size:3;Minimum Tissue OD:0.037;Nuclear Contrast Threshold:0.536;Nuclear Segmentation Aggressiveness:1;Nuclear Stain:0.324,0.373,0.184;Output Image:Stain 1 Markup;Positiv…
D:\UBE2T ICC 1-8 screenshot\ICC5-1\g7.tiff	67	g7.tiff	ICC UBE2T CytoNuclear v1.6	6/5/2019 7:20:30 PM	Layer 1	282	52	230	51	1	0	18.4397	81.5603	18.0851	0.35461	0	18.7943	0.0628802	0.0686202	32.1206	22.2553	9.86525	12.5709	0.665047	11411.5	Class List:;Classifier:;Classifier Output Type:Mask;Classify Registered:;Image Zoom:1;Fill Nuclear Holes:false;Maximum Cytoplasm Radius:5;Maximum Nuclear Size:500;Minimum Nuclear OD:0.1;Minimum Nuclear Roundness:0;Minimum Nuclear Size:3;Minimum Tissue OD:0.037;Nuclear Contrast Threshold:0.536;Nuclear Segmentation Aggressiveness:1;Nuclear Stain:0.324,0.373,0.184;Output Image:Stain 1 Markup;Positiv…
D:\UBE2T ICC 1-8 screenshot\ICC5-1\g8.tiff	68	g8.tiff	ICC UBE2T CytoNuclear v1.6	6/5/2019 7:20:35 PM	Layer 1	5353	213	5140	210	3	0	3.97908	96.0209	3.92303	0.0560433	0	4.03512	0.0479192	0.0584683	25.769	16.7178	9.05123	11.8492	0.67316	183163	Class List:;Classifier:;Classifier Output Type:Mask;Classify Registered:;Image Zoom:1;Fill Nuclear Holes:false;Maximum Cytoplasm Radius:5;Maximum Nuclear Size:500;Minimum Nuclear OD:0.1;Minimum Nuclear Roundness:0;Minimum Nuclear Size:3;Minimum Tissue OD:0.037;Nuclear Contrast Threshold:0.536;Nuclear Segmentation Aggressiveness:1;Nuclear Stain:0.324,0.373,0.184;Output Image:Stain 1 Markup;Positiv…
D:\UBE2T ICC 1-8 screenshot\ICC5-1\g9.tiff	69	g9.tiff	ICC UBE2T CytoNuclear v1.6	6/5/2019 7:20:40 PM	Layer 1	4617	3864	753	3642	222	0	83.6907	16.3093	78.8824	4.80832	0	88.499	0.127563	0.102574	29.1024	21.5055	7.59692	10.8123	0.674625	186913	Class List:;Classifier:;Classifier Output Type:Mask;Classify Registered:;Image Zoom:1;Fill Nuclear Holes:false;Maximum Cytoplasm Radius:5;Maximum Nuclear Size:500;Minimum Nuclear OD:0.1;Minimum Nuclear Roundness:0;Minimum Nuclear Size:3;Minimum Tissue OD:0.037;Nuclear Contrast Threshold:0.536;Nuclear Segmentation Aggressiveness:1;Nuclear Stain:0.324,0.373,0.184;Output Image:Stain 1 Markup;Positiv…
D:\UBE2T ICC 1-8 screenshot\ICC5-1\g10.tiff	70	g10.tiff	ICC UBE2T CytoNuclear v1.6	6/5/2019 7:20:04 PM	Layer 1	5252	104	5148	103	1	0	1.9802	98.0198	1.96116	0.0190404	0	1.99924	0.0431901	0.0531309	26.5657	18.7373	7.8284	10.9869	0.673148	192689	Class List:;Classifier:;Classifier Output Type:Mask;Classify Registered:;Image Zoom:1;Fill Nuclear Holes:false;Maximum Cytoplasm Radius:5;Maximum Nuclear Size:500;Minimum Nuclear OD:0.1;Minimum Nuclear Roundness:0;Minimum Nuclear Size:3;Minimum Tissue OD:0.037;Nuclear Contrast Threshold:0.536;Nuclear Segmentation Aggressiveness:1;Nuclear Stain:0.324,0.373,0.184;Output Image:Stain 1 Markup;Positiv…
D:\UBE2T ICC 1-8 screenshot\ICC5-1\h1.tiff	71	h1.tiff	ICC UBE2T CytoNuclear v1.6	6/5/2019 7:20:46 PM	Layer 1	200	38	162	38	0	0	19	81	19	0	0	19	0.0808425	0.0708039	39.8225	33.7987	6.02375	9.0725	0.671421	9573.75	Class List:;Classifier:;Classifier Output Type:Mask;Classify Registered:;Image Zoom:1;Fill Nuclear Holes:false;Maximum Cytoplasm Radius:5;Maximum Nuclear Size:500;Minimum Nuclear OD:0.1;Minimum Nuclear Roundness:0;Minimum Nuclear Size:3;Minimum Tissue OD:0.037;Nuclear Contrast Threshold:0.536;Nuclear Segmentation Aggressiveness:1;Nuclear Stain:0.324,0.373,0.184;Output Image:Stain 1 Markup;Positiv…
D:\UBE2T ICC 1-8 screenshot\ICC5-1\h2.tiff	72	h2.tiff	ICC UBE2T CytoNuclear v1.6	6/5/2019 7:20:55 PM	Layer 1	404	137	267	135	2	0	33.9109	66.0891	33.4158	0.49505	0	34.4059	0.0861424	0.0753494	50.2537	44.1931	6.06064	9.39975	0.68935	26605.3	Class List:;Classifier:;Classifier Output Type:Mask;Classify Registered:;Image Zoom:1;Fill Nuclear Holes:false;Maximum Cytoplasm Radius:5;Maximum Nuclear Size:500;Minimum Nuclear OD:0.1;Minimum Nuclear Roundness:0;Minimum Nuclear Size:3;Minimum Tissue OD:0.037;Nuclear Contrast Threshold:0.536;Nuclear Segmentation Aggressiveness:1;Nuclear Stain:0.324,0.373,0.184;Output Image:Stain 1 Markup;Positiv…
D:\UBE2T ICC 1-8 screenshot\ICC5-1\h3.tiff	73	h3.tiff	ICC UBE2T CytoNuclear v1.6	6/5/2019 7:20:50 PM	Layer 1	4219	3	4216	3	0	0	0.0711069	99.9289	0.0711069	0	0	0.0711069	0.0393778	0.0459645	26.5082	16.2124	10.2958	12.8335	0.671502	141020	Class List:;Classifier:;Classifier Output Type:Mask;Classify Registered:;Image Zoom:1;Fill Nuclear Holes:false;Maximum Cytoplasm Radius:5;Maximum Nuclear Size:500;Minimum Nuclear OD:0.1;Minimum Nuclear Roundness:0;Minimum Nuclear Size:3;Minimum Tissue OD:0.037;Nuclear Contrast Threshold:0.536;Nuclear Segmentation Aggressiveness:1;Nuclear Stain:0.324,0.373,0.184;Output Image:Stain 1 Markup;Positiv…
D:\UBE2T ICC 1-8 screenshot\ICC5-1\h4.tiff	74	h4.tiff	ICC UBE2T CytoNuclear v1.6	6/5/2019 7:21:00 PM	Layer 1	49	1	48	1	0	0	2.04082	97.9592	2.04082	0	0	2.04082	0.0706579	0.0546551	50.3622	42.3163	8.04592	11.1735	0.664829	2925.25	Class List:;Classifier:;Classifier Output Type:Mask;Classify Registered:;Image Zoom:1;Fill Nuclear Holes:false;Maximum Cytoplasm Radius:5;Maximum Nuclear Size:500;Minimum Nuclear OD:0.1;Minimum Nuclear Roundness:0;Minimum Nuclear Size:3;Minimum Tissue OD:0.037;Nuclear Contrast Threshold:0.536;Nuclear Segmentation Aggressiveness:1;Nuclear Stain:0.324,0.373,0.184;Output Image:Stain 1 Markup;Positiv…
D:\UBE2T ICC 1-8 screenshot\ICC5-1\h5.tiff	75	h5.tiff	ICC UBE2T CytoNuclear v1.6	6/5/2019 7:21:04 PM	Layer 1	2676	122	2554	122	0	0	4.55904	95.441	4.55904	0	0	4.55904	0.0625422	0.0582811	26.9467	16.8923	10.0544	12.721	0.661667	89892.5	Class List:;Classifier:;Classifier Output Type:Mask;Classify Registered:;Image Zoom:1;Fill Nuclear Holes:false;Maximum Cytoplasm Radius:5;Maximum Nuclear Size:500;Minimum Nuclear OD:0.1;Minimum Nuclear Roundness:0;Minimum Nuclear Size:3;Minimum Tissue OD:0.037;Nuclear Contrast Threshold:0.536;Nuclear Segmentation Aggressiveness:1;Nuclear Stain:0.324,0.373,0.184;Output Image:Stain 1 Markup;Positiv…
D:\UBE2T ICC 1-8 screenshot\ICC5-1\h6.tiff	76	h6.tiff	ICC UBE2T CytoNuclear v1.6	6/5/2019 7:21:11 PM	Layer 1	3255	624	2631	621	3	0	19.1705	80.8295	19.0783	0.0921659	0	19.2627	0.06677	0.0689546	35.545	28.6645	6.88049	10.1057	0.680144	147080	Class List:;Classifier:;Classifier Output Type:Mask;Classify Registered:;Image Zoom:1;Fill Nuclear Holes:false;Maximum Cytoplasm Radius:5;Maximum Nuclear Size:500;Minimum Nuclear OD:0.1;Minimum Nuclear Roundness:0;Minimum Nuclear Size:3;Minimum Tissue OD:0.037;Nuclear Contrast Threshold:0.536;Nuclear Segmentation Aggressiveness:1;Nuclear Stain:0.324,0.373,0.184;Output Image:Stain 1 Markup;Positiv…
D:\UBE2T ICC 1-8 screenshot\ICC5-1\h7.tiff	77	h7.tiff	ICC UBE2T CytoNuclear v1.6	6/5/2019 7:21:17 PM	Layer 1	3773	81	3692	81	0	0	2.14683	97.8532	2.14683	0	0	2.14683	0.0481046	0.0543943	29.9737	19.4142	10.5595	13.081	0.659967	148307	Class List:;Classifier:;Classifier Output Type:Mask;Classify Registered:;Image Zoom:1;Fill Nuclear Holes:false;Maximum Cytoplasm Radius:5;Maximum Nuclear Size:500;Minimum Nuclear OD:0.1;Minimum Nuclear Roundness:0;Minimum Nuclear Size:3;Minimum Tissue OD:0.037;Nuclear Contrast Threshold:0.536;Nuclear Segmentation Aggressiveness:1;Nuclear Stain:0.324,0.373,0.184;Output Image:Stain 1 Markup;Positiv…
D:\UBE2T ICC 1-8 screenshot\ICC5-1\h8.tiff	78	h8.tiff	ICC UBE2T CytoNuclear v1.6	6/5/2019 7:21:22 PM	Layer 1	326	160	166	158	2	0	49.0798	50.9202	48.4663	0.613497	0	49.6933	0.0764814	0.0816967	34.4456	28.1917	6.25383	9.66411	0.673337	14488	Class List:;Classifier:;Classifier Output Type:Mask;Classify Registered:;Image Zoom:1;Fill Nuclear Holes:false;Maximum Cytoplasm Radius:5;Maximum Nuclear Size:500;Minimum Nuclear OD:0.1;Minimum Nuclear Roundness:0;Minimum Nuclear Size:3;Minimum Tissue OD:0.037;Nuclear Contrast Threshold:0.536;Nuclear Segmentation Aggressiveness:1;Nuclear Stain:0.324,0.373,0.184;Output Image:Stain 1 Markup;Positiv…
D:\UBE2T ICC 1-8 screenshot\ICC5-1\h9.tiff	79	h9.tiff	ICC UBE2T CytoNuclear v1.6	6/5/2019 7:21:26 PM	Layer 1	2353	619	1734	598	21	0	26.3068	73.6932	25.4144	0.892478	0	27.1993	0.0582104	0.071519	36.2675	28.4352	7.83234	10.8527	0.675422	106343	Class List:;Classifier:;Classifier Output Type:Mask;Classify Registered:;Image Zoom:1;Fill Nuclear Holes:false;Maximum Cytoplasm Radius:5;Maximum Nuclear Size:500;Minimum Nuclear OD:0.1;Minimum Nuclear Roundness:0;Minimum Nuclear Size:3;Minimum Tissue OD:0.037;Nuclear Contrast Threshold:0.536;Nuclear Segmentation Aggressiveness:1;Nuclear Stain:0.324,0.373,0.184;Output Image:Stain 1 Markup;Positiv…
D:\UBE2T ICC 1-8 screenshot\ICC5-1\h10.tiff	80	h10.tiff	ICC UBE2T CytoNuclear v1.6	6/5/2019 7:19:09 PM	Layer 1	3888	771	3117	770	1	0	19.8302	80.1698	19.8045	0.0257202	0	19.856	0.0681946	0.0699269	30.1573	21.6132	8.54405	11.5449	0.667455	148808	Class List:;Classifier:;Classifier Output Type:Mask;Classify Registered:;Image Zoom:1;Fill Nuclear Holes:false;Maximum Cytoplasm Radius:5;Maximum Nuclear Size:500;Minimum Nuclear OD:0.1;Minimum Nuclear Roundness:0;Minimum Nuclear Size:3;Minimum Tissue OD:0.037;Nuclear Contrast Threshold:0.536;Nuclear Segmentation Aggressiveness:1;Nuclear Stain:0.324,0.373,0.184;Output Image:Stain 1 Markup;Positiv…
D:\UBE2T ICC 1-8 screenshot\ICC5-1\i1.tiff	81	i1.tiff	ICC UBE2T CytoNuclear v1.6	6/5/2019 7:21:32 PM	Layer 1	553	115	438	97	18	0	20.7957	79.2043	17.5407	3.25497	0	24.0506	0.0754034	0.0693445	41.5845	32.6908	8.89376	11.7975	0.662506	29807.8	Class List:;Classifier:;Classifier Output Type:Mask;Classify Registered:;Image Zoom:1;Fill Nuclear Holes:false;Maximum Cytoplasm Radius:5;Maximum Nuclear Size:500;Minimum Nuclear OD:0.1;Minimum Nuclear Roundness:0;Minimum Nuclear Size:3;Minimum Tissue OD:0.037;Nuclear Contrast Threshold:0.536;Nuclear Segmentation Aggressiveness:1;Nuclear Stain:0.324,0.373,0.184;Output Image:Stain 1 Markup;Positiv…
D:\UBE2T ICC 1-8 screenshot\ICC5-1\i2.tiff	82	i2.tiff	ICC UBE2T CytoNuclear v1.6	6/5/2019 7:21:41 PM	Layer 1	3361	811	2550	786	25	0	24.1297	75.8703	23.3859	0.743826	0	24.8735	0.0648431	0.0705265	36.9516	31.3181	5.63352	8.80289	0.67931	159256	Class List:;Classifier:;Classifier Output Type:Mask;Classify Registered:;Image Zoom:1;Fill Nuclear Holes:false;Maximum Cytoplasm Radius:5;Maximum Nuclear Size:500;Minimum Nuclear OD:0.1;Minimum Nuclear Roundness:0;Minimum Nuclear Size:3;Minimum Tissue OD:0.037;Nuclear Contrast Threshold:0.536;Nuclear Segmentation Aggressiveness:1;Nuclear Stain:0.324,0.373,0.184;Output Image:Stain 1 Markup;Positiv…
D:\UBE2T ICC 1-8 screenshot\ICC5-1\i4.tiff	84	i4.tiff	ICC UBE2T CytoNuclear v1.6	6/5/2019 7:21:50 PM	Layer 1	4521	524	3997	522	2	0	11.5904	88.4096	11.5461	0.044238	0	11.6346	0.0621247	0.0635549	30.1532	22.9558	7.19741	10.4839	0.672318	173477	Class List:;Classifier:;Classifier Output Type:Mask;Classify Registered:;Image Zoom:1;Fill Nuclear Holes:false;Maximum Cytoplasm Radius:5;Maximum Nuclear Size:500;Minimum Nuclear OD:0.1;Minimum Nuclear Roundness:0;Minimum Nuclear Size:3;Minimum Tissue OD:0.037;Nuclear Contrast Threshold:0.536;Nuclear Segmentation Aggressiveness:1;Nuclear Stain:0.324,0.373,0.184;Output Image:Stain 1 Markup;Positiv…
D:\UBE2T ICC 1-8 screenshot\ICC5-1\i5.tiff	85	i5.tiff	ICC UBE2T CytoNuclear v1.6	6/5/2019 7:21:56 PM	Layer 1	906	0	906	0	0	0	0	100	0	0	0	0	0.0563462	0.0466401	46.9581	41.9252	5.03284	8.34327	0.69387	54576	Class List:;Classifier:;Classifier Output Type:Mask;Classify Registered:;Image Zoom:1;Fill Nuclear Holes:false;Maximum Cytoplasm Radius:5;Maximum Nuclear Size:500;Minimum Nuclear OD:0.1;Minimum Nuclear Roundness:0;Minimum Nuclear Size:3;Minimum Tissue OD:0.037;Nuclear Contrast Threshold:0.536;Nuclear Segmentation Aggressiveness:1;Nuclear Stain:0.324,0.373,0.184;Output Image:Stain 1 Markup;Positiv…
D:\UBE2T ICC 1-8 screenshot\ICC5-1\i6.tiff	86	i6.tiff	ICC UBE2T CytoNuclear v1.6	6/5/2019 7:22:01 PM	Layer 1	4124	12	4112	12	0	0	0.29098	99.709	0.29098	0	0	0.29098	0.0511199	0.0532857	32.992	26.4133	6.57875	9.73545	0.679591	173145	Class List:;Classifier:;Classifier Output Type:Mask;Classify Registered:;Image Zoom:1;Fill Nuclear Holes:false;Maximum Cytoplasm Radius:5;Maximum Nuclear Size:500;Minimum Nuclear OD:0.1;Minimum Nuclear Roundness:0;Minimum Nuclear Size:3;Minimum Tissue OD:0.037;Nuclear Contrast Threshold:0.536;Nuclear Segmentation Aggressiveness:1;Nuclear Stain:0.324,0.373,0.184;Output Image:Stain 1 Markup;Positiv…
D:\UBE2T ICC 1-8 screenshot\ICC5-1\i7.tiff	87	i7.tiff	ICC UBE2T CytoNuclear v1.6	6/5/2019 7:22:07 PM	Layer 1	4149	4	4145	4	0	0	0.0964088	99.9036	0.0964088	0	0	0.0964088	0.0412898	0.0470724	30.125	18.8264	11.2986	13.5425	0.665386	161845	Class List:;Classifier:;Classifier Output Type:Mask;Classify Registered:;Image Zoom:1;Fill Nuclear Holes:false;Maximum Cytoplasm Radius:5;Maximum Nuclear Size:500;Minimum Nuclear OD:0.1;Minimum Nuclear Roundness:0;Minimum Nuclear Size:3;Minimum Tissue OD:0.037;Nuclear Contrast Threshold:0.536;Nuclear Segmentation Aggressiveness:1;Nuclear Stain:0.324,0.373,0.184;Output Image:Stain 1 Markup;Positiv…
D:\UBE2T ICC 1-8 screenshot\ICC5-1\i8.tiff	88	i8.tiff	ICC UBE2T CytoNuclear v1.6	6/5/2019 6:43:47 PM	Layer 1	4153	2	4151	2	0	0	0.048158	99.9518	0.048158	0	0	0.048158	0.0445374	0.0447931	33.7756	27.3103	6.46539	9.77847	0.680105	178563	Class List:;Classifier:;Classifier Output Type:Mask;Classify Registered:;Image Zoom:1;Fill Nuclear Holes:false;Maximum Cytoplasm Radius:5;Maximum Nuclear Size:500;Minimum Nuclear OD:0.1;Minimum Nuclear Roundness:0;Minimum Nuclear Size:3;Minimum Tissue OD:0.037;Nuclear Contrast Threshold:0.536;Nuclear Segmentation Aggressiveness:1;Nuclear Stain:0.324,0.373,0.184;Output Image:Stain 1 Markup;Positiv…
D:\UBE2T ICC 1-8 screenshot\ICC5-1\i9.tiff	89	i9.tiff	ICC UBE2T CytoNuclear v1.6	6/5/2019 7:22:13 PM	Layer 1	4364	26	4338	25	1	0	0.595784	99.4042	0.572869	0.0229148	0	0.618698	0.0470031	0.0496067	24.7973	17.1363	7.66098	10.9309	0.671379	141294	Class List:;Classifier:;Classifier Output Type:Mask;Classify Registered:;Image Zoom:1;Fill Nuclear Holes:false;Maximum Cytoplasm Radius:5;Maximum Nuclear Size:500;Minimum Nuclear OD:0.1;Minimum Nuclear Roundness:0;Minimum Nuclear Size:3;Minimum Tissue OD:0.037;Nuclear Contrast Threshold:0.536;Nuclear Segmentation Aggressiveness:1;Nuclear Stain:0.324,0.373,0.184;Output Image:Stain 1 Markup;Positiv…
D:\UBE2T ICC 1-8 screenshot\ICC6-1\a2.tiff	2	a2.tiff	ICC UBE2T CytoNuclear v1.6	6/5/2019 7:22:22 PM	Layer 1	1125	2	1123	2	0	0	0.177778	99.8222	0.177778	0	0	0.177778	0.0489437	0.0482925	30.7164	23.1302	7.58622	10.7084	0.669415	46123.8	Class List:;Classifier:;Classifier Output Type:Mask;Classify Registered:;Image Zoom:1;Fill Nuclear Holes:false;Maximum Cytoplasm Radius:5;Maximum Nuclear Size:500;Minimum Nuclear OD:0.1;Minimum Nuclear Roundness:0;Minimum Nuclear Size:3;Minimum Tissue OD:0.037;Nuclear Contrast Threshold:0.536;Nuclear Segmentation Aggressiveness:1;Nuclear Stain:0.324,0.373,0.184;Output Image:Stain 1 Markup;Positiv…
D:\UBE2T ICC 1-8 screenshot\ICC6-1\a3.tiff	3	a3.tiff	ICC UBE2T CytoNuclear v1.6	6/5/2019 7:22:28 PM	Layer 1	1837	65	1772	65	0	0	3.53838	96.4616	3.53838	0	0	3.53838	0.0570871	0.0514112	52.3389	46.7014	5.63745	8.81546	0.694468	127632	Class List:;Classifier:;Classifier Output Type:Mask;Classify Registered:;Image Zoom:1;Fill Nuclear Holes:false;Maximum Cytoplasm Radius:5;Maximum Nuclear Size:500;Minimum Nuclear OD:0.1;Minimum Nuclear Roundness:0;Minimum Nuclear Size:3;Minimum Tissue OD:0.037;Nuclear Contrast Threshold:0.536;Nuclear Segmentation Aggressiveness:1;Nuclear Stain:0.324,0.373,0.184;Output Image:Stain 1 Markup;Positiv…
D:\UBE2T ICC 1-8 screenshot\ICC6-1\a4.tiff	4	a4.tiff	ICC UBE2T CytoNuclear v1.6	6/5/2019 7:22:33 PM	Layer 1	3350	24	3326	23	1	0	0.716418	99.2836	0.686567	0.0298507	0	0.746269	0.0492751	0.0507369	34.1166	28.187	5.92963	9.31522	0.680015	142147	Class List:;Classifier:;Classifier Output Type:Mask;Classify Registered:;Image Zoom:1;Fill Nuclear Holes:false;Maximum Cytoplasm Radius:5;Maximum Nuclear Size:500;Minimum Nuclear OD:0.1;Minimum Nuclear Roundness:0;Minimum Nuclear Size:3;Minimum Tissue OD:0.037;Nuclear Contrast Threshold:0.536;Nuclear Segmentation Aggressiveness:1;Nuclear Stain:0.324,0.373,0.184;Output Image:Stain 1 Markup;Positiv…
D:\UBE2T ICC 1-8 screenshot\ICC6-1\a5.tiff	5	a5.tiff	ICC UBE2T CytoNuclear v1.6	6/5/2019 7:22:38 PM	Layer 1	4478	6	4472	6	0	0	0.133988	99.866	0.133988	0	0	0.133988	0.0519937	0.0490355	24.3349	14.9302	9.4047	12.3294	0.668156	154235	Class List:;Classifier:;Classifier Output Type:Mask;Classify Registered:;Image Zoom:1;Fill Nuclear Holes:false;Maximum Cytoplasm Radius:5;Maximum Nuclear Size:500;Minimum Nuclear OD:0.1;Minimum Nuclear Roundness:0;Minimum Nuclear Size:3;Minimum Tissue OD:0.037;Nuclear Contrast Threshold:0.536;Nuclear Segmentation Aggressiveness:1;Nuclear Stain:0.324,0.373,0.184;Output Image:Stain 1 Markup;Positiv…
D:\UBE2T ICC 1-8 screenshot\ICC6-1\a6.tiff	6	a6.tiff	ICC UBE2T CytoNuclear v1.6	6/5/2019 7:22:43 PM	Layer 1	1840	10	1830	10	0	0	0.543478	99.4565	0.543478	0	0	0.543478	0.0512381	0.0466514	38.8617	29.1348	9.7269	12.3071	0.657357	87893	Class List:;Classifier:;Classifier Output Type:Mask;Classify Registered:;Image Zoom:1;Fill Nuclear Holes:false;Maximum Cytoplasm Radius:5;Maximum Nuclear Size:500;Minimum Nuclear OD:0.1;Minimum Nuclear Roundness:0;Minimum Nuclear Size:3;Minimum Tissue OD:0.037;Nuclear Contrast Threshold:0.536;Nuclear Segmentation Aggressiveness:1;Nuclear Stain:0.324,0.373,0.184;Output Image:Stain 1 Markup;Positiv…
D:\UBE2T ICC 1-8 screenshot\ICC6-1\a7.tiff	7	a7.tiff	ICC UBE2T CytoNuclear v1.6	6/5/2019 7:22:48 PM	Layer 1	1171	65	1106	61	3	1	5.55081	94.4492	5.20922	0.256191	0.0853971	5.9778	0.0425695	0.0515224	33.1067	24.0397	9.06704	11.956	0.666353	48283.5	Class List:;Classifier:;Classifier Output Type:Mask;Classify Registered:;Image Zoom:1;Fill Nuclear Holes:false;Maximum Cytoplasm Radius:5;Maximum Nuclear Size:500;Minimum Nuclear OD:0.1;Minimum Nuclear Roundness:0;Minimum Nuclear Size:3;Minimum Tissue OD:0.037;Nuclear Contrast Threshold:0.536;Nuclear Segmentation Aggressiveness:1;Nuclear Stain:0.324,0.373,0.184;Output Image:Stain 1 Markup;Positiv…
D:\UBE2T ICC 1-8 screenshot\ICC6-1\a8.tiff	8	a8.tiff	ICC UBE2T CytoNuclear v1.6	6/5/2019 7:22:52 PM	Layer 1	2656	200	2456	200	0	0	7.53012	92.4699	7.53012	0	0	7.53012	0.0495919	0.0568356	31.4723	24.1873	7.28502	10.513	0.667456	105570	Class List:;Classifier:;Classifier Output Type:Mask;Classify Registered:;Image Zoom:1;Fill Nuclear Holes:false;Maximum Cytoplasm Radius:5;Maximum Nuclear Size:500;Minimum Nuclear OD:0.1;Minimum Nuclear Roundness:0;Minimum Nuclear Size:3;Minimum Tissue OD:0.037;Nuclear Contrast Threshold:0.536;Nuclear Segmentation Aggressiveness:1;Nuclear Stain:0.324,0.373,0.184;Output Image:Stain 1 Markup;Positiv…
D:\UBE2T ICC 1-8 screenshot\ICC6-1\a9.tiff	9	a9.tiff	ICC UBE2T CytoNuclear v1.6	6/5/2019 7:22:58 PM	Layer 1	1965	309	1656	287	22	0	15.7252	84.2748	14.6056	1.11959	0	16.8448	0.0553009	0.0609239	26.5702	17.6285	8.94173	11.9025	0.666264	66802	Class List:;Classifier:;Classifier Output Type:Mask;Classify Registered:;Image Zoom:1;Fill Nuclear Holes:false;Maximum Cytoplasm Radius:5;Maximum Nuclear Size:500;Minimum Nuclear OD:0.1;Minimum Nuclear Roundness:0;Minimum Nuclear Size:3;Minimum Tissue OD:0.037;Nuclear Contrast Threshold:0.536;Nuclear Segmentation Aggressiveness:1;Nuclear Stain:0.324,0.373,0.184;Output Image:Stain 1 Markup;Positiv…
D:\UBE2T ICC 1-8 screenshot\ICC6-1\a10.tiff	10	a10.tiff	ICC UBE2T CytoNuclear v1.6	6/5/2019 7:22:18 PM	Layer 1	571	0	571	0	0	0	0	100	0	0	0	0	0.03701	0.046703	29.5736	20.3713	9.20228	12.0578	0.66512	22114	Class List:;Classifier:;Classifier Output Type:Mask;Classify Registered:;Image Zoom:1;Fill Nuclear Holes:false;Maximum Cytoplasm Radius:5;Maximum Nuclear Size:500;Minimum Nuclear OD:0.1;Minimum Nuclear Roundness:0;Minimum Nuclear Size:3;Minimum Tissue OD:0.037;Nuclear Contrast Threshold:0.536;Nuclear Segmentation Aggressiveness:1;Nuclear Stain:0.324,0.373,0.184;Output Image:Stain 1 Markup;Positiv…
D:\UBE2T ICC 1-8 screenshot\ICC6-1\b1.tiff	11	b1.tiff	ICC UBE2T CytoNuclear v1.6	6/5/2019 7:23:04 PM	Layer 1	1199	703	496	546	155	2	58.6322	41.3678	45.5379	12.9274	0.166806	71.8932	0.0835228	0.101141	27.5776	20.5321	7.04545	10.3178	0.672685	41298.3	Class List:;Classifier:;Classifier Output Type:Mask;Classify Registered:;Image Zoom:1;Fill Nuclear Holes:false;Maximum Cytoplasm Radius:5;Maximum Nuclear Size:500;Minimum Nuclear OD:0.1;Minimum Nuclear Roundness:0;Minimum Nuclear Size:3;Minimum Tissue OD:0.037;Nuclear Contrast Threshold:0.536;Nuclear Segmentation Aggressiveness:1;Nuclear Stain:0.324,0.373,0.184;Output Image:Stain 1 Markup;Positiv…
D:\UBE2T ICC 1-8 screenshot\ICC6-1\b2.tiff	12	b2.tiff	ICC UBE2T CytoNuclear v1.6	6/5/2019 7:23:15 PM	Layer 1	3510	16	3494	16	0	0	0.45584	99.5442	0.45584	0	0	0.45584	0.0580334	0.0503378	35.3777	29.9906	5.38711	8.68034	0.680244	161882	Class List:;Classifier:;Classifier Output Type:Mask;Classify Registered:;Image Zoom:1;Fill Nuclear Holes:false;Maximum Cytoplasm Radius:5;Maximum Nuclear Size:500;Minimum Nuclear OD:0.1;Minimum Nuclear Roundness:0;Minimum Nuclear Size:3;Minimum Tissue OD:0.037;Nuclear Contrast Threshold:0.536;Nuclear Segmentation Aggressiveness:1;Nuclear Stain:0.324,0.373,0.184;Output Image:Stain 1 Markup;Positiv…
D:\UBE2T ICC 1-8 screenshot\ICC6-1\b3.tiff	13	b3.tiff	ICC UBE2T CytoNuclear v1.6	6/5/2019 7:23:19 PM	Layer 1	543	13	530	13	0	0	2.39411	97.6059	2.39411	0	0	2.39411	0.0605619	0.0528885	48.0364	42.2776	5.75875	9.07735	0.689694	32648.3	Class List:;Classifier:;Classifier Output Type:Mask;Classify Registered:;Image Zoom:1;Fill Nuclear Holes:false;Maximum Cytoplasm Radius:5;Maximum Nuclear Size:500;Minimum Nuclear OD:0.1;Minimum Nuclear Roundness:0;Minimum Nuclear Size:3;Minimum Tissue OD:0.037;Nuclear Contrast Threshold:0.536;Nuclear Segmentation Aggressiveness:1;Nuclear Stain:0.324,0.373,0.184;Output Image:Stain 1 Markup;Positiv…
D:\UBE2T ICC 1-8 screenshot\ICC6-1\b4.tiff	14	b4.tiff	ICC UBE2T CytoNuclear v1.6	6/5/2019 7:23:24 PM	Layer 1	3271	1192	2079	1114	77	1	36.4415	63.5585	34.0569	2.35402	0.0305717	38.8566	0.0684006	0.0781941	37.5094	30.7621	6.74732	9.86472	0.681389	149629	Class List:;Classifier:;Classifier Output Type:Mask;Classify Registered:;Image Zoom:1;Fill Nuclear Holes:false;Maximum Cytoplasm Radius:5;Maximum Nuclear Size:500;Minimum Nuclear OD:0.1;Minimum Nuclear Roundness:0;Minimum Nuclear Size:3;Minimum Tissue OD:0.037;Nuclear Contrast Threshold:0.536;Nuclear Segmentation Aggressiveness:1;Nuclear Stain:0.324,0.373,0.184;Output Image:Stain 1 Markup;Positiv…
D:\UBE2T ICC 1-8 screenshot\ICC6-1\b5.tiff	15	b5.tiff	ICC UBE2T CytoNuclear v1.6	6/5/2019 7:23:29 PM	Layer 1	4953	2552	2401	2529	23	0	51.5243	48.4757	51.06	0.464365	0	51.9887	0.079858	0.0828169	25.365	17.8272	7.53781	10.833	0.674826	166544	Class List:;Classifier:;Classifier Output Type:Mask;Classify Registered:;Image Zoom:1;Fill Nuclear Holes:false;Maximum Cytoplasm Radius:5;Maximum Nuclear Size:500;Minimum Nuclear OD:0.1;Minimum Nuclear Roundness:0;Minimum Nuclear Size:3;Minimum Tissue OD:0.037;Nuclear Contrast Threshold:0.536;Nuclear Segmentation Aggressiveness:1;Nuclear Stain:0.324,0.373,0.184;Output Image:Stain 1 Markup;Positiv…
D:\UBE2T ICC 1-8 screenshot\ICC6-1\b6.tiff	16	b6.tiff	ICC UBE2T CytoNuclear v1.6	6/5/2019 7:23:35 PM	Layer 1	1452	126	1326	123	3	0	8.67769	91.3223	8.47107	0.206612	0	8.8843	0.0618469	0.0605883	26.5477	17.0325	9.51515	12.3271	0.665419	59339.5	Class List:;Classifier:;Classifier Output Type:Mask;Classify Registered:;Image Zoom:1;Fill Nuclear Holes:false;Maximum Cytoplasm Radius:5;Maximum Nuclear Size:500;Minimum Nuclear OD:0.1;Minimum Nuclear Roundness:0;Minimum Nuclear Size:3;Minimum Tissue OD:0.037;Nuclear Contrast Threshold:0.536;Nuclear Segmentation Aggressiveness:1;Nuclear Stain:0.324,0.373,0.184;Output Image:Stain 1 Markup;Positiv…
D:\UBE2T ICC 1-8 screenshot\ICC6-1\b7.tiff	17	b7.tiff	ICC UBE2T CytoNuclear v1.6	6/5/2019 7:23:39 PM	Layer 1	349	82	267	82	0	0	23.4957	76.5043	23.4957	0	0	23.4957	0.0586119	0.0628719	37.3603	30.3582	7.00215	10.0158	0.651746	15804.8	Class List:;Classifier:;Classifier Output Type:Mask;Classify Registered:;Image Zoom:1;Fill Nuclear Holes:false;Maximum Cytoplasm Radius:5;Maximum Nuclear Size:500;Minimum Nuclear OD:0.1;Minimum Nuclear Roundness:0;Minimum Nuclear Size:3;Minimum Tissue OD:0.037;Nuclear Contrast Threshold:0.536;Nuclear Segmentation Aggressiveness:1;Nuclear Stain:0.324,0.373,0.184;Output Image:Stain 1 Markup;Positiv…
D:\UBE2T ICC 1-8 screenshot\ICC6-1\b8.tiff	18	b8.tiff	ICC UBE2T CytoNuclear v1.6	6/5/2019 7:23:44 PM	Layer 1	4008	122	3886	122	0	0	3.04391	96.9561	3.04391	0	0	3.04391	0.0494534	0.0536413	33.0336	26.1529	6.88068	10.1114	0.669388	168744	Class List:;Classifier:;Classifier Output Type:Mask;Classify Registered:;Image Zoom:1;Fill Nuclear Holes:false;Maximum Cytoplasm Radius:5;Maximum Nuclear Size:500;Minimum Nuclear OD:0.1;Minimum Nuclear Roundness:0;Minimum Nuclear Size:3;Minimum Tissue OD:0.037;Nuclear Contrast Threshold:0.536;Nuclear Segmentation Aggressiveness:1;Nuclear Stain:0.324,0.373,0.184;Output Image:Stain 1 Markup;Positiv…
D:\UBE2T ICC 1-8 screenshot\ICC6-1\b10.tiff	20	b10.tiff	ICC UBE2T CytoNuclear v1.6	6/5/2019 7:23:10 PM	Layer 1	1992	425	1567	384	41	0	21.3353	78.6647	19.2771	2.05823	0	23.3936	0.0475164	0.0652717	30.2711	22.5092	7.76192	10.8363	0.670819	74428.5	Class List:;Classifier:;Classifier Output Type:Mask;Classify Registered:;Image Zoom:1;Fill Nuclear Holes:false;Maximum Cytoplasm Radius:5;Maximum Nuclear Size:500;Minimum Nuclear OD:0.1;Minimum Nuclear Roundness:0;Minimum Nuclear Size:3;Minimum Tissue OD:0.037;Nuclear Contrast Threshold:0.536;Nuclear Segmentation Aggressiveness:1;Nuclear Stain:0.324,0.373,0.184;Output Image:Stain 1 Markup;Positiv…
D:\UBE2T ICC 1-8 screenshot\ICC6-1\c1.tiff	21	c1.tiff	ICC UBE2T CytoNuclear v1.6	6/5/2019 7:23:55 PM	Layer 1	3765	1648	2117	1447	201	0	43.7716	56.2284	38.4329	5.33865	0	49.1102	0.0891327	0.0845645	29.4833	22.0293	7.45392	10.7024	0.672556	146363	Class List:;Classifier:;Classifier Output Type:Mask;Classify Registered:;Image Zoom:1;Fill Nuclear Holes:false;Maximum Cytoplasm Radius:5;Maximum Nuclear Size:500;Minimum Nuclear OD:0.1;Minimum Nuclear Roundness:0;Minimum Nuclear Size:3;Minimum Tissue OD:0.037;Nuclear Contrast Threshold:0.536;Nuclear Segmentation Aggressiveness:1;Nuclear Stain:0.324,0.373,0.184;Output Image:Stain 1 Markup;Positiv…
D:\UBE2T ICC 1-8 screenshot\ICC6-1\c2.tiff	22	c2.tiff	ICC UBE2T CytoNuclear v1.6	6/5/2019 7:24:00 PM	Layer 1	885	186	699	183	3	0	21.0169	78.9831	20.678	0.338983	0	21.3559	0.0823112	0.0684788	69.9675	65.4316	4.53588	7.67006	0.732297	91096.8	Class List:;Classifier:;Classifier Output Type:Mask;Classify Registered:;Image Zoom:1;Fill Nuclear Holes:false;Maximum Cytoplasm Radius:5;Maximum Nuclear Size:500;Minimum Nuclear OD:0.1;Minimum Nuclear Roundness:0;Minimum Nuclear Size:3;Minimum Tissue OD:0.037;Nuclear Contrast Threshold:0.536;Nuclear Segmentation Aggressiveness:1;Nuclear Stain:0.324,0.373,0.184;Output Image:Stain 1 Markup;Positiv…
D:\UBE2T ICC 1-8 screenshot\ICC6-1\c3.tiff	23	c3.tiff	ICC UBE2T CytoNuclear v1.6	6/5/2019 7:24:04 PM	Layer 1	116	57	59	53	4	0	49.1379	50.8621	45.6897	3.44828	0	52.5862	0.161567	0.0836966	57.0129	50.4095	6.60345	9.96983	0.688205	9637.75	Class List:;Classifier:;Classifier Output Type:Mask;Classify Registered:;Image Zoom:1;Fill Nuclear Holes:false;Maximum Cytoplasm Radius:5;Maximum Nuclear Size:500;Minimum Nuclear OD:0.1;Minimum Nuclear Roundness:0;Minimum Nuclear Size:3;Minimum Tissue OD:0.037;Nuclear Contrast Threshold:0.536;Nuclear Segmentation Aggressiveness:1;Nuclear Stain:0.324,0.373,0.184;Output Image:Stain 1 Markup;Positiv…
D:\UBE2T ICC 1-8 screenshot\ICC6-1\c4.tiff	24	c4.tiff	ICC UBE2T CytoNuclear v1.6	6/5/2019 7:24:09 PM	Layer 1	5046	2076	2970	1959	116	1	41.1415	58.8585	38.8228	2.29885	0.0198177	43.48	0.0665397	0.0802066	25.9166	18.0488	7.86782	10.9934	0.670632	187476	Class List:;Classifier:;Classifier Output Type:Mask;Classify Registered:;Image Zoom:1;Fill Nuclear Holes:false;Maximum Cytoplasm Radius:5;Maximum Nuclear Size:500;Minimum Nuclear OD:0.1;Minimum Nuclear Roundness:0;Minimum Nuclear Size:3;Minimum Tissue OD:0.037;Nuclear Contrast Threshold:0.536;Nuclear Segmentation Aggressiveness:1;Nuclear Stain:0.324,0.373,0.184;Output Image:Stain 1 Markup;Positiv…
D:\UBE2T ICC 1-8 screenshot\ICC6-1\c5.tiff	25	c5.tiff	ICC UBE2T CytoNuclear v1.6	6/5/2019 7:24:13 PM	Layer 1	1762	1061	701	961	100	0	60.2157	39.7843	54.5403	5.67537	0	65.891	0.0941072	0.0922029	33.4109	25.8107	7.60017	10.7239	0.671361	72789.3	Class List:;Classifier:;Classifier Output Type:Mask;Classify Registered:;Image Zoom:1;Fill Nuclear Holes:false;Maximum Cytoplasm Radius:5;Maximum Nuclear Size:500;Minimum Nuclear OD:0.1;Minimum Nuclear Roundness:0;Minimum Nuclear Size:3;Minimum Tissue OD:0.037;Nuclear Contrast Threshold:0.536;Nuclear Segmentation Aggressiveness:1;Nuclear Stain:0.324,0.373,0.184;Output Image:Stain 1 Markup;Positiv…
D:\UBE2T ICC 1-8 screenshot\ICC6-1\c6.tiff	26	c6.tiff	ICC UBE2T CytoNuclear v1.6	6/5/2019 7:24:18 PM	Layer 1	3265	313	2952	304	9	0	9.58652	90.4135	9.31087	0.275651	0	9.86217	0.0796566	0.0589554	37.2027	31.1223	6.0804	9.47933	0.675376	159584	Class List:;Classifier:;Classifier Output Type:Mask;Classify Registered:;Image Zoom:1;Fill Nuclear Holes:false;Maximum Cytoplasm Radius:5;Maximum Nuclear Size:500;Minimum Nuclear OD:0.1;Minimum Nuclear Roundness:0;Minimum Nuclear Size:3;Minimum Tissue OD:0.037;Nuclear Contrast Threshold:0.536;Nuclear Segmentation Aggressiveness:1;Nuclear Stain:0.324,0.373,0.184;Output Image:Stain 1 Markup;Positiv…
D:\UBE2T ICC 1-8 screenshot\ICC6-1\c7.tiff	27	c7.tiff	ICC UBE2T CytoNuclear v1.6	6/5/2019 7:24:24 PM	Layer 1	52	5	47	5	0	0	9.61538	90.3846	9.61538	0	0	9.61538	0.0830439	0.0598499	63.6683	58.0048	5.66346	8.96154	0.704336	6092	Class List:;Classifier:;Classifier Output Type:Mask;Classify Registered:;Image Zoom:1;Fill Nuclear Holes:false;Maximum Cytoplasm Radius:5;Maximum Nuclear Size:500;Minimum Nuclear OD:0.1;Minimum Nuclear Roundness:0;Minimum Nuclear Size:3;Minimum Tissue OD:0.037;Nuclear Contrast Threshold:0.536;Nuclear Segmentation Aggressiveness:1;Nuclear Stain:0.324,0.373,0.184;Output Image:Stain 1 Markup;Positiv…
D:\UBE2T ICC 1-8 screenshot\ICC6-1\c8.tiff	28	c8.tiff	ICC UBE2T CytoNuclear v1.6	6/5/2019 7:24:29 PM	Layer 1	3294	79	3215	79	0	0	2.3983	97.6017	2.3983	0	0	2.3983	0.0443508	0.0479963	28.1311	17.3364	10.7948	12.9478	0.657568	119552	Class List:;Classifier:;Classifier Output Type:Mask;Classify Registered:;Image Zoom:1;Fill Nuclear Holes:false;Maximum Cytoplasm Radius:5;Maximum Nuclear Size:500;Minimum Nuclear OD:0.1;Minimum Nuclear Roundness:0;Minimum Nuclear Size:3;Minimum Tissue OD:0.037;Nuclear Contrast Threshold:0.536;Nuclear Segmentation Aggressiveness:1;Nuclear Stain:0.324,0.373,0.184;Output Image:Stain 1 Markup;Positiv…
D:\UBE2T ICC 1-8 screenshot\ICC6-1\c9.tiff	29	c9.tiff	ICC UBE2T CytoNuclear v1.6	6/5/2019 7:24:34 PM	Layer 1	4672	34	4638	32	2	0	0.72774	99.2723	0.684932	0.0428082	0	0.770548	0.0376715	0.0449744	26.2345	17.5268	8.70773	11.6757	0.668202	161456	Class List:;Classifier:;Classifier Output Type:Mask;Classify Registered:;Image Zoom:1;Fill Nuclear Holes:false;Maximum Cytoplasm Radius:5;Maximum Nuclear Size:500;Minimum Nuclear OD:0.1;Minimum Nuclear Roundness:0;Minimum Nuclear Size:3;Minimum Tissue OD:0.037;Nuclear Contrast Threshold:0.536;Nuclear Segmentation Aggressiveness:1;Nuclear Stain:0.324,0.373,0.184;Output Image:Stain 1 Markup;Positiv…
D:\UBE2T ICC 1-8 screenshot\ICC6-1\c10.tiff	30	c10.tiff	ICC UBE2T CytoNuclear v1.6	6/5/2019 6:44:12 PM	Layer 1	4445	444	4001	437	7	0	9.98875	90.0112	9.83127	0.15748	0	10.1462	0.0494882	0.0580503	29.8609	22.449	7.41181	10.6186	0.674397	189379	Class List:;Classifier:;Classifier Output Type:Mask;Classify Registered:;Image Zoom:1;Fill Nuclear Holes:false;Maximum Cytoplasm Radius:5;Maximum Nuclear Size:500;Minimum Nuclear OD:0.1;Minimum Nuclear Roundness:0;Minimum Nuclear Size:3;Minimum Tissue OD:0.037;Nuclear Contrast Threshold:0.536;Nuclear Segmentation Aggressiveness:1;Nuclear Stain:0.324,0.373,0.184;Output Image:Stain 1 Markup;Positiv…
D:\UBE2T ICC 1-8 screenshot\ICC6-1\d1.tiff	31	d1.tiff	ICC UBE2T CytoNuclear v1.6	6/5/2019 7:24:39 PM	Layer 1	1784	425	1359	379	42	4	23.8229	76.1771	21.2444	2.35426	0.224215	26.6256	0.0734724	0.0710278	27.0781	18.4971	8.581	11.5793	0.670963	66191.3	Class List:;Classifier:;Classifier Output Type:Mask;Classify Registered:;Image Zoom:1;Fill Nuclear Holes:false;Maximum Cytoplasm Radius:5;Maximum Nuclear Size:500;Minimum Nuclear OD:0.1;Minimum Nuclear Roundness:0;Minimum Nuclear Size:3;Minimum Tissue OD:0.037;Nuclear Contrast Threshold:0.536;Nuclear Segmentation Aggressiveness:1;Nuclear Stain:0.324,0.373,0.184;Output Image:Stain 1 Markup;Positiv…
D:\UBE2T ICC 1-8 screenshot\ICC6-1\d2.tiff	32	d2.tiff	ICC UBE2T CytoNuclear v1.6	6/5/2019 7:24:49 PM	Layer 1	5178	1291	3887	1241	50	0	24.9324	75.0676	23.9668	0.965624	0	25.898	0.0541212	0.0700296	24.2564	12.0857	12.1707	14.0772	0.659321	177096	Class List:;Classifier:;Classifier Output Type:Mask;Classify Registered:;Image Zoom:1;Fill Nuclear Holes:false;Maximum Cytoplasm Radius:5;Maximum Nuclear Size:500;Minimum Nuclear OD:0.1;Minimum Nuclear Roundness:0;Minimum Nuclear Size:3;Minimum Tissue OD:0.037;Nuclear Contrast Threshold:0.536;Nuclear Segmentation Aggressiveness:1;Nuclear Stain:0.324,0.373,0.184;Output Image:Stain 1 Markup;Positiv…
D:\UBE2T ICC 1-8 screenshot\ICC6-1\d4.tiff	34	d4.tiff	ICC UBE2T CytoNuclear v1.6	6/5/2019 7:25:00 PM	Layer 1	4497	124	4373	124	0	0	2.75739	97.2426	2.75739	0	0	2.75739	0.0586355	0.053997	24.5658	16.5459	8.01985	11.221	0.669119	144910	Class List:;Classifier:;Classifier Output Type:Mask;Classify Registered:;Image Zoom:1;Fill Nuclear Holes:false;Maximum Cytoplasm Radius:5;Maximum Nuclear Size:500;Minimum Nuclear OD:0.1;Minimum Nuclear Roundness:0;Minimum Nuclear Size:3;Minimum Tissue OD:0.037;Nuclear Contrast Threshold:0.536;Nuclear Segmentation Aggressiveness:1;Nuclear Stain:0.324,0.373,0.184;Output Image:Stain 1 Markup;Positiv…
D:\UBE2T ICC 1-8 screenshot\ICC6-1\d5.tiff	35	d5.tiff	ICC UBE2T CytoNuclear v1.6	6/5/2019 7:25:05 PM	Layer 1	3192	194	2998	189	5	0	6.07769	93.9223	5.92105	0.156642	0	6.23434	0.069238	0.0549303	41.6315	35.4436	6.18789	9.39098	0.677848	178060	Class List:;Classifier:;Classifier Output Type:Mask;Classify Registered:;Image Zoom:1;Fill Nuclear Holes:false;Maximum Cytoplasm Radius:5;Maximum Nuclear Size:500;Minimum Nuclear OD:0.1;Minimum Nuclear Roundness:0;Minimum Nuclear Size:3;Minimum Tissue OD:0.037;Nuclear Contrast Threshold:0.536;Nuclear Segmentation Aggressiveness:1;Nuclear Stain:0.324,0.373,0.184;Output Image:Stain 1 Markup;Positiv…
D:\UBE2T ICC 1-8 screenshot\ICC6-1\d6.tiff	36	d6.tiff	ICC UBE2T CytoNuclear v1.6	6/5/2019 7:25:11 PM	Layer 1	4135	1313	2822	1282	31	0	31.7533	68.2467	31.0036	0.749698	0	32.503	0.0694056	0.0742282	29.6614	22.1456	7.51578	10.7215	0.674797	167589	Class List:;Classifier:;Classifier Output Type:Mask;Classify Registered:;Image Zoom:1;Fill Nuclear Holes:false;Maximum Cytoplasm Radius:5;Maximum Nuclear Size:500;Minimum Nuclear OD:0.1;Minimum Nuclear Roundness:0;Minimum Nuclear Size:3;Minimum Tissue OD:0.037;Nuclear Contrast Threshold:0.536;Nuclear Segmentation Aggressiveness:1;Nuclear Stain:0.324,0.373,0.184;Output Image:Stain 1 Markup;Positiv…
D:\UBE2T ICC 1-8 screenshot\ICC6-1\d7.tiff	37	d7.tiff	ICC UBE2T CytoNuclear v1.6	6/5/2019 7:25:16 PM	Layer 1	3536	2825	711	2061	760	4	79.8925	20.1075	58.2862	21.4932	0.113122	101.612	0.112457	0.117817	33.1356	27.0319	6.10372	9.43439	0.677808	156344	Class List:;Classifier:;Classifier Output Type:Mask;Classify Registered:;Image Zoom:1;Fill Nuclear Holes:false;Maximum Cytoplasm Radius:5;Maximum Nuclear Size:500;Minimum Nuclear OD:0.1;Minimum Nuclear Roundness:0;Minimum Nuclear Size:3;Minimum Tissue OD:0.037;Nuclear Contrast Threshold:0.536;Nuclear Segmentation Aggressiveness:1;Nuclear Stain:0.324,0.373,0.184;Output Image:Stain 1 Markup;Positiv…
D:\UBE2T ICC 1-8 screenshot\ICC6-1\d8.tiff	38	d8.tiff	ICC UBE2T CytoNuclear v1.6	6/5/2019 7:25:21 PM	Layer 1	2992	90	2902	87	3	0	3.00802	96.992	2.90775	0.100267	0	3.10829	0.0481537	0.0515301	31.9256	23.9421	7.98346	11.0826	0.673037	126072	Class List:;Classifier:;Classifier Output Type:Mask;Classify Registered:;Image Zoom:1;Fill Nuclear Holes:false;Maximum Cytoplasm Radius:5;Maximum Nuclear Size:500;Minimum Nuclear OD:0.1;Minimum Nuclear Roundness:0;Minimum Nuclear Size:3;Minimum Tissue OD:0.037;Nuclear Contrast Threshold:0.536;Nuclear Segmentation Aggressiveness:1;Nuclear Stain:0.324,0.373,0.184;Output Image:Stain 1 Markup;Positiv…
D:\UBE2T ICC 1-8 screenshot\ICC6-1\d9.tiff	39	d9.tiff	ICC UBE2T CytoNuclear v1.6	6/5/2019 7:25:25 PM	Layer 1	3202	3043	159	1041	1831	171	95.0344	4.96565	32.5109	57.183	5.34041	162.898	0.132634	0.179126	32.4653	24.4146	8.05067	11.1132	0.676175	141798	Class List:;Classifier:;Classifier Output Type:Mask;Classify Registered:;Image Zoom:1;Fill Nuclear Holes:false;Maximum Cytoplasm Radius:5;Maximum Nuclear Size:500;Minimum Nuclear OD:0.1;Minimum Nuclear Roundness:0;Minimum Nuclear Size:3;Minimum Tissue OD:0.037;Nuclear Contrast Threshold:0.536;Nuclear Segmentation Aggressiveness:1;Nuclear Stain:0.324,0.373,0.184;Output Image:Stain 1 Markup;Positiv…
D:\UBE2T ICC 1-8 screenshot\ICC6-1\d10.tiff	40	d10.tiff	ICC UBE2T CytoNuclear v1.6	6/5/2019 7:24:45 PM	Layer 1	452	41	411	40	1	0	9.0708	90.9292	8.84956	0.221239	0	9.29204	0.0469476	0.0552662	35.531	28.3662	7.16482	10.4115	0.676418	20139	Class List:;Classifier:;Classifier Output Type:Mask;Classify Registered:;Image Zoom:1;Fill Nuclear Holes:false;Maximum Cytoplasm Radius:5;Maximum Nuclear Size:500;Minimum Nuclear OD:0.1;Minimum Nuclear Roundness:0;Minimum Nuclear Size:3;Minimum Tissue OD:0.037;Nuclear Contrast Threshold:0.536;Nuclear Segmentation Aggressiveness:1;Nuclear Stain:0.324,0.373,0.184;Output Image:Stain 1 Markup;Positiv…
D:\UBE2T ICC 1-8 screenshot\ICC6-1\e1.tiff	41	e1.tiff	ICC UBE2T CytoNuclear v1.6	6/5/2019 7:25:30 PM	Layer 1	486	400	86	202	180	18	82.3045	17.6955	41.5638	37.037	3.7037	126.749	0.140211	0.148368	35.3519	28.7094	6.64249	9.71296	0.669925	22398	Class List:;Classifier:;Classifier Output Type:Mask;Classify Registered:;Image Zoom:1;Fill Nuclear Holes:false;Maximum Cytoplasm Radius:5;Maximum Nuclear Size:500;Minimum Nuclear OD:0.1;Minimum Nuclear Roundness:0;Minimum Nuclear Size:3;Minimum Tissue OD:0.037;Nuclear Contrast Threshold:0.536;Nuclear Segmentation Aggressiveness:1;Nuclear Stain:0.324,0.373,0.184;Output Image:Stain 1 Markup;Positiv…
D:\UBE2T ICC 1-8 screenshot\ICC6-1\e3.tiff	43	e3.tiff	ICC UBE2T CytoNuclear v1.6	6/5/2019 7:25:45 PM	Layer 1	1687	118	1569	117	1	0	6.99467	93.0053	6.93539	0.0592768	0	7.05394	0.0762146	0.0585686	49.67	43.1886	6.48133	9.80587	0.682794	114544	Class List:;Classifier:;Classifier Output Type:Mask;Classify Registered:;Image Zoom:1;Fill Nuclear Holes:false;Maximum Cytoplasm Radius:5;Maximum Nuclear Size:500;Minimum Nuclear OD:0.1;Minimum Nuclear Roundness:0;Minimum Nuclear Size:3;Minimum Tissue OD:0.037;Nuclear Contrast Threshold:0.536;Nuclear Segmentation Aggressiveness:1;Nuclear Stain:0.324,0.373,0.184;Output Image:Stain 1 Markup;Positiv…
D:\UBE2T ICC 1-8 screenshot\ICC6-1\e4.tiff	44	e4.tiff	ICC UBE2T CytoNuclear v1.6	6/5/2019 6:44:19 PM	Layer 1	4151	826	3325	795	31	0	19.8988	80.1012	19.152	0.746808	0	20.6456	0.065165	0.0671933	28.9778	21.59	7.3878	10.5588	0.674385	165198	Class List:;Classifier:;Classifier Output Type:Mask;Classify Registered:;Image Zoom:1;Fill Nuclear Holes:false;Maximum Cytoplasm Radius:5;Maximum Nuclear Size:500;Minimum Nuclear OD:0.1;Minimum Nuclear Roundness:0;Minimum Nuclear Size:3;Minimum Tissue OD:0.037;Nuclear Contrast Threshold:0.536;Nuclear Segmentation Aggressiveness:1;Nuclear Stain:0.324,0.373,0.184;Output Image:Stain 1 Markup;Positiv…
D:\UBE2T ICC 1-8 screenshot\ICC6-1\e5.tiff	45	e5.tiff	ICC UBE2T CytoNuclear v1.6	6/5/2019 7:25:50 PM	Layer 1	2988	740	2248	678	59	3	24.7657	75.2343	22.6908	1.97456	0.100402	26.9411	0.0644394	0.0710426	32.7318	24.6479	8.08384	11.0512	0.670255	139818	Class List:;Classifier:;Classifier Output Type:Mask;Classify Registered:;Image Zoom:1;Fill Nuclear Holes:false;Maximum Cytoplasm Radius:5;Maximum Nuclear Size:500;Minimum Nuclear OD:0.1;Minimum Nuclear Roundness:0;Minimum Nuclear Size:3;Minimum Tissue OD:0.037;Nuclear Contrast Threshold:0.536;Nuclear Segmentation Aggressiveness:1;Nuclear Stain:0.324,0.373,0.184;Output Image:Stain 1 Markup;Positiv…
D:\UBE2T ICC 1-8 screenshot\ICC6-1\e7.tiff	47	e7.tiff	ICC UBE2T CytoNuclear v1.6	6/5/2019 7:25:59 PM	Layer 1	3034	135	2899	133	2	0	4.44957	95.5504	4.38365	0.0659196	0	4.51549	0.054208	0.053043	33.2201	26.9497	6.27035	9.59426	0.674273	131204	Class List:;Classifier:;Classifier Output Type:Mask;Classify Registered:;Image Zoom:1;Fill Nuclear Holes:false;Maximum Cytoplasm Radius:5;Maximum Nuclear Size:500;Minimum Nuclear OD:0.1;Minimum Nuclear Roundness:0;Minimum Nuclear Size:3;Minimum Tissue OD:0.037;Nuclear Contrast Threshold:0.536;Nuclear Segmentation Aggressiveness:1;Nuclear Stain:0.324,0.373,0.184;Output Image:Stain 1 Markup;Positiv…
D:\UBE2T ICC 1-8 screenshot\ICC6-1\e8.tiff	48	e8.tiff	ICC UBE2T CytoNuclear v1.6	6/5/2019 7:26:04 PM	Layer 1	319	55	264	55	0	0	17.2414	82.7586	17.2414	0	0	17.2414	0.099813	0.0608375	55.5415	49.6677	5.87382	9.09404	0.683259	27423	Class List:;Classifier:;Classifier Output Type:Mask;Classify Registered:;Image Zoom:1;Fill Nuclear Holes:false;Maximum Cytoplasm Radius:5;Maximum Nuclear Size:500;Minimum Nuclear OD:0.1;Minimum Nuclear Roundness:0;Minimum Nuclear Size:3;Minimum Tissue OD:0.037;Nuclear Contrast Threshold:0.536;Nuclear Segmentation Aggressiveness:1;Nuclear Stain:0.324,0.373,0.184;Output Image:Stain 1 Markup;Positiv…
D:\UBE2T ICC 1-8 screenshot\ICC6-1\e9.tiff	49	e9.tiff	ICC UBE2T CytoNuclear v1.6	6/5/2019 7:26:09 PM	Layer 1	833	11	822	11	0	0	1.32053	98.6795	1.32053	0	0	1.32053	0.0515797	0.0501785	43.8085	36.4355	7.37305	10.5672	0.669941	45920	Class List:;Classifier:;Classifier Output Type:Mask;Classify Registered:;Image Zoom:1;Fill Nuclear Holes:false;Maximum Cytoplasm Radius:5;Maximum Nuclear Size:500;Minimum Nuclear OD:0.1;Minimum Nuclear Roundness:0;Minimum Nuclear Size:3;Minimum Tissue OD:0.037;Nuclear Contrast Threshold:0.536;Nuclear Segmentation Aggressiveness:1;Nuclear Stain:0.324,0.373,0.184;Output Image:Stain 1 Markup;Positiv…
D:\UBE2T ICC 1-8 screenshot\ICC6-1\e10.tiff	50	e10.tiff	ICC UBE2T CytoNuclear v1.6	6/5/2019 7:25:36 PM	Layer 1	4408	54	4354	53	1	0	1.22505	98.775	1.20236	0.022686	0	1.24773	0.0419979	0.0469711	23.5514	15.8274	7.72402	10.9703	0.666967	152325	Class List:;Classifier:;Classifier Output Type:Mask;Classify Registered:;Image Zoom:1;Fill Nuclear Holes:false;Maximum Cytoplasm Radius:5;Maximum Nuclear Size:500;Minimum Nuclear OD:0.1;Minimum Nuclear Roundness:0;Minimum Nuclear Size:3;Minimum Tissue OD:0.037;Nuclear Contrast Threshold:0.536;Nuclear Segmentation Aggressiveness:1;Nuclear Stain:0.324,0.373,0.184;Output Image:Stain 1 Markup;Positiv…
D:\UBE2T ICC 1-8 screenshot\ICC6-1\f1.tiff	51	f1.tiff	ICC UBE2T CytoNuclear v1.6	6/5/2019 7:26:15 PM	Layer 1	1934	1058	876	836	220	2	54.7053	45.2947	43.2265	11.3754	0.103413	66.2875	0.0870181	0.0964571	32.0716	25.4244	6.64723	9.91701	0.676722	80647.8	Class List:;Classifier:;Classifier Output Type:Mask;Classify Registered:;Image Zoom:1;Fill Nuclear Holes:false;Maximum Cytoplasm Radius:5;Maximum Nuclear Size:500;Minimum Nuclear OD:0.1;Minimum Nuclear Roundness:0;Minimum Nuclear Size:3;Minimum Tissue OD:0.037;Nuclear Contrast Threshold:0.536;Nuclear Segmentation Aggressiveness:1;Nuclear Stain:0.324,0.373,0.184;Output Image:Stain 1 Markup;Positiv…
D:\UBE2T ICC 1-8 screenshot\ICC6-1\f2.tiff	52	f2.tiff	ICC UBE2T CytoNuclear v1.6	6/5/2019 7:26:25 PM	Layer 1	3443	589	2854	520	69	0	17.1072	82.8928	15.1031	2.00407	0	19.1112	0.0664532	0.0683106	32.0528	24.5736	7.47916	10.6057	0.666309	143240	Class List:;Classifier:;Classifier Output Type:Mask;Classify Registered:;Image Zoom:1;Fill Nuclear Holes:false;Maximum Cytoplasm Radius:5;Maximum Nuclear Size:500;Minimum Nuclear OD:0.1;Minimum Nuclear Roundness:0;Minimum Nuclear Size:3;Minimum Tissue OD:0.037;Nuclear Contrast Threshold:0.536;Nuclear Segmentation Aggressiveness:1;Nuclear Stain:0.324,0.373,0.184;Output Image:Stain 1 Markup;Positiv…
D:\UBE2T ICC 1-8 screenshot\ICC6-1\f3.tiff	53	f3.tiff	ICC UBE2T CytoNuclear v1.6	6/5/2019 7:26:30 PM	Layer 1	2967	2155	812	1191	935	29	72.6323	27.3677	40.1416	31.5133	0.977418	106.1	0.111158	0.126926	31.462	23.4357	8.02629	11.0863	0.675876	122555	Class List:;Classifier:;Classifier Output Type:Mask;Classify Registered:;Image Zoom:1;Fill Nuclear Holes:false;Maximum Cytoplasm Radius:5;Maximum Nuclear Size:500;Minimum Nuclear OD:0.1;Minimum Nuclear Roundness:0;Minimum Nuclear Size:3;Minimum Tissue OD:0.037;Nuclear Contrast Threshold:0.536;Nuclear Segmentation Aggressiveness:1;Nuclear Stain:0.324,0.373,0.184;Output Image:Stain 1 Markup;Positiv…
D:\UBE2T ICC 1-8 screenshot\ICC6-1\f4.tiff	54	f4.tiff	ICC UBE2T CytoNuclear v1.6	6/5/2019 7:26:36 PM	Layer 1	2474	10	2464	10	0	0	0.404204	99.5958	0.404204	0	0	0.404204	0.0499547	0.0458585	30.1566	23.0677	7.08892	10.3434	0.677812	92102.3	Class List:;Classifier:;Classifier Output Type:Mask;Classify Registered:;Image Zoom:1;Fill Nuclear Holes:false;Maximum Cytoplasm Radius:5;Maximum Nuclear Size:500;Minimum Nuclear OD:0.1;Minimum Nuclear Roundness:0;Minimum Nuclear Size:3;Minimum Tissue OD:0.037;Nuclear Contrast Threshold:0.536;Nuclear Segmentation Aggressiveness:1;Nuclear Stain:0.324,0.373,0.184;Output Image:Stain 1 Markup;Positiv…
D:\UBE2T ICC 1-8 screenshot\ICC6-1\f5.tiff	55	f5.tiff	ICC UBE2T CytoNuclear v1.6	6/5/2019 7:26:41 PM	Layer 1	2220	70	2150	69	1	0	3.15315	96.8468	3.10811	0.045045	0	3.1982	0.05695	0.0524384	30.5517	22.8092	7.74245	10.9401	0.671533	84648	Class List:;Classifier:;Classifier Output Type:Mask;Classify Registered:;Image Zoom:1;Fill Nuclear Holes:false;Maximum Cytoplasm Radius:5;Maximum Nuclear Size:500;Minimum Nuclear OD:0.1;Minimum Nuclear Roundness:0;Minimum Nuclear Size:3;Minimum Tissue OD:0.037;Nuclear Contrast Threshold:0.536;Nuclear Segmentation Aggressiveness:1;Nuclear Stain:0.324,0.373,0.184;Output Image:Stain 1 Markup;Positiv…
D:\UBE2T ICC 1-8 screenshot\ICC6-1\f6.tiff	56	f6.tiff	ICC UBE2T CytoNuclear v1.6	6/5/2019 7:26:46 PM	Layer 1	2209	36	2173	36	0	0	1.6297	98.3703	1.6297	0	0	1.6297	0.0410922	0.0456859	28.8083	18.2139	10.5944	13.1297	0.663056	78923.8	Class List:;Classifier:;Classifier Output Type:Mask;Classify Registered:;Image Zoom:1;Fill Nuclear Holes:false;Maximum Cytoplasm Radius:5;Maximum Nuclear Size:500;Minimum Nuclear OD:0.1;Minimum Nuclear Roundness:0;Minimum Nuclear Size:3;Minimum Tissue OD:0.037;Nuclear Contrast Threshold:0.536;Nuclear Segmentation Aggressiveness:1;Nuclear Stain:0.324,0.373,0.184;Output Image:Stain 1 Markup;Positiv…
D:\UBE2T ICC 1-8 screenshot\ICC6-1\f7.tiff	57	f7.tiff	ICC UBE2T CytoNuclear v1.6	6/5/2019 7:26:51 PM	Layer 1	1632	987	645	896	87	4	60.4779	39.5221	54.902	5.33088	0.245098	66.299	0.0824545	0.090689	29.5951	21.7339	7.86121	11.0064	0.66893	60971	Class List:;Classifier:;Classifier Output Type:Mask;Classify Registered:;Image Zoom:1;Fill Nuclear Holes:false;Maximum Cytoplasm Radius:5;Maximum Nuclear Size:500;Minimum Nuclear OD:0.1;Minimum Nuclear Roundness:0;Minimum Nuclear Size:3;Minimum Tissue OD:0.037;Nuclear Contrast Threshold:0.536;Nuclear Segmentation Aggressiveness:1;Nuclear Stain:0.324,0.373,0.184;Output Image:Stain 1 Markup;Positiv…
D:\UBE2T ICC 1-8 screenshot\ICC6-1\f8.tiff	58	f8.tiff	ICC UBE2T CytoNuclear v1.6	6/5/2019 7:26:56 PM	Layer 1	939	13	926	13	0	0	1.38445	98.6155	1.38445	0	0	1.38445	0.0530451	0.0465703	52.7657	46.7394	6.02636	9.31576	0.687904	70281.3	Class List:;Classifier:;Classifier Output Type:Mask;Classify Registered:;Image Zoom:1;Fill Nuclear Holes:false;Maximum Cytoplasm Radius:5;Maximum Nuclear Size:500;Minimum Nuclear OD:0.1;Minimum Nuclear Roundness:0;Minimum Nuclear Size:3;Minimum Tissue OD:0.037;Nuclear Contrast Threshold:0.536;Nuclear Segmentation Aggressiveness:1;Nuclear Stain:0.324,0.373,0.184;Output Image:Stain 1 Markup;Positiv…
D:\UBE2T ICC 1-8 screenshot\ICC6-1\f9.tiff	59	f9.tiff	ICC UBE2T CytoNuclear v1.6	6/5/2019 7:27:02 PM	Layer 1	2004	86	1918	80	6	0	4.29142	95.7086	3.99202	0.299401	0	4.59082	0.0574916	0.0508125	33.9581	27.7818	6.17627	9.46682	0.675434	88211.3	Class List:;Classifier:;Classifier Output Type:Mask;Classify Registered:;Image Zoom:1;Fill Nuclear Holes:false;Maximum Cytoplasm Radius:5;Maximum Nuclear Size:500;Minimum Nuclear OD:0.1;Minimum Nuclear Roundness:0;Minimum Nuclear Size:3;Minimum Tissue OD:0.037;Nuclear Contrast Threshold:0.536;Nuclear Segmentation Aggressiveness:1;Nuclear Stain:0.324,0.373,0.184;Output Image:Stain 1 Markup;Positiv…
D:\UBE2T ICC 1-8 screenshot\ICC6-1\f10.tiff	60	f10.tiff	ICC UBE2T CytoNuclear v1.6	6/5/2019 7:26:19 PM	Layer 1	2489	25	2464	25	0	0	1.00442	98.9956	1.00442	0	0	1.00442	0.0454163	0.047434	48.3394	42.9024	5.43702	8.66412	0.691935	168699	Class List:;Classifier:;Classifier Output Type:Mask;Classify Registered:;Image Zoom:1;Fill Nuclear Holes:false;Maximum Cytoplasm Radius:5;Maximum Nuclear Size:500;Minimum Nuclear OD:0.1;Minimum Nuclear Roundness:0;Minimum Nuclear Size:3;Minimum Tissue OD:0.037;Nuclear Contrast Threshold:0.536;Nuclear Segmentation Aggressiveness:1;Nuclear Stain:0.324,0.373,0.184;Output Image:Stain 1 Markup;Positiv…
D:\UBE2T ICC 1-8 screenshot\ICC6-1\g1.tiff	61	g1.tiff	ICC UBE2T CytoNuclear v1.6	6/5/2019 7:27:08 PM	Layer 1	2127	485	1642	482	3	0	22.8021	77.1979	22.661	0.141044	0	22.9431	0.0830318	0.0676459	35.9995	28.2538	7.74577	10.8759	0.666435	102276	Class List:;Classifier:;Classifier Output Type:Mask;Classify Registered:;Image Zoom:1;Fill Nuclear Holes:false;Maximum Cytoplasm Radius:5;Maximum Nuclear Size:500;Minimum Nuclear OD:0.1;Minimum Nuclear Roundness:0;Minimum Nuclear Size:3;Minimum Tissue OD:0.037;Nuclear Contrast Threshold:0.536;Nuclear Segmentation Aggressiveness:1;Nuclear Stain:0.324,0.373,0.184;Output Image:Stain 1 Markup;Positiv…
D:\UBE2T ICC 1-8 screenshot\ICC6-1\g2.tiff	62	g2.tiff	ICC UBE2T CytoNuclear v1.6	6/5/2019 6:44:29 PM	Layer 1	3377	88	3289	85	3	0	2.60586	97.3941	2.51703	0.0888362	0	2.6947	0.0509578	0.051173	28.8136	21.3462	7.46743	10.736	0.67202	132821	Class List:;Classifier:;Classifier Output Type:Mask;Classify Registered:;Image Zoom:1;Fill Nuclear Holes:false;Maximum Cytoplasm Radius:5;Maximum Nuclear Size:500;Minimum Nuclear OD:0.1;Minimum Nuclear Roundness:0;Minimum Nuclear Size:3;Minimum Tissue OD:0.037;Nuclear Contrast Threshold:0.536;Nuclear Segmentation Aggressiveness:1;Nuclear Stain:0.324,0.373,0.184;Output Image:Stain 1 Markup;Positiv…
D:\UBE2T ICC 1-8 screenshot\ICC6-1\g3.tiff	63	g3.tiff	ICC UBE2T CytoNuclear v1.6	6/5/2019 7:27:19 PM	Layer 1	1730	220	1510	206	14	0	12.7168	87.2832	11.9075	0.809249	0	13.526	0.0628827	0.05924	32.9845	22.6342	10.3503	12.6555	0.662044	78005.3	Class List:;Classifier:;Classifier Output Type:Mask;Classify Registered:;Image Zoom:1;Fill Nuclear Holes:false;Maximum Cytoplasm Radius:5;Maximum Nuclear Size:500;Minimum Nuclear OD:0.1;Minimum Nuclear Roundness:0;Minimum Nuclear Size:3;Minimum Tissue OD:0.037;Nuclear Contrast Threshold:0.536;Nuclear Segmentation Aggressiveness:1;Nuclear Stain:0.324,0.373,0.184;Output Image:Stain 1 Markup;Positiv…
D:\UBE2T ICC 1-8 screenshot\ICC6-1\g4.tiff	64	g4.tiff	ICC UBE2T CytoNuclear v1.6	6/5/2019 7:27:24 PM	Layer 1	4374	25	4349	25	0	0	0.571559	99.4284	0.571559	0	0	0.571559	0.0480692	0.0521454	27.7811	18.6195	9.16164	12.0886	0.666136	166792	Class List:;Classifier:;Classifier Output Type:Mask;Classify Registered:;Image Zoom:1;Fill Nuclear Holes:false;Maximum Cytoplasm Radius:5;Maximum Nuclear Size:500;Minimum Nuclear OD:0.1;Minimum Nuclear Roundness:0;Minimum Nuclear Size:3;Minimum Tissue OD:0.037;Nuclear Contrast Threshold:0.536;Nuclear Segmentation Aggressiveness:1;Nuclear Stain:0.324,0.373,0.184;Output Image:Stain 1 Markup;Positiv…
D:\UBE2T ICC 1-8 screenshot\ICC6-1\g5.tiff	65	g5.tiff	ICC UBE2T CytoNuclear v1.6	6/5/2019 7:27:29 PM	Layer 1	2197	113	2084	111	2	0	5.14338	94.8566	5.05234	0.0910332	0	5.23441	0.0544337	0.0528306	28.3526	20.9727	7.37995	10.6661	0.670557	86315.3	Class List:;Classifier:;Classifier Output Type:Mask;Classify Registered:;Image Zoom:1;Fill Nuclear Holes:false;Maximum Cytoplasm Radius:5;Maximum Nuclear Size:500;Minimum Nuclear OD:0.1;Minimum Nuclear Roundness:0;Minimum Nuclear Size:3;Minimum Tissue OD:0.037;Nuclear Contrast Threshold:0.536;Nuclear Segmentation Aggressiveness:1;Nuclear Stain:0.324,0.373,0.184;Output Image:Stain 1 Markup;Positiv…
D:\UBE2T ICC 1-8 screenshot\ICC6-1\g6.tiff	66	g6.tiff	ICC UBE2T CytoNuclear v1.6	6/5/2019 7:27:34 PM	Layer 1	1846	57	1789	57	0	0	3.08776	96.9122	3.08776	0	0	3.08776	0.0445169	0.0492048	26.3077	18.357	7.9507	10.9718	0.667454	61439	Class List:;Classifier:;Classifier Output Type:Mask;Classify Registered:;Image Zoom:1;Fill Nuclear Holes:false;Maximum Cytoplasm Radius:5;Maximum Nuclear Size:500;Minimum Nuclear OD:0.1;Minimum Nuclear Roundness:0;Minimum Nuclear Size:3;Minimum Tissue OD:0.037;Nuclear Contrast Threshold:0.536;Nuclear Segmentation Aggressiveness:1;Nuclear Stain:0.324,0.373,0.184;Output Image:Stain 1 Markup;Positiv…
D:\UBE2T ICC 1-8 screenshot\ICC6-1\g7.tiff	67	g7.tiff	ICC UBE2T CytoNuclear v1.6	6/5/2019 7:27:40 PM	Layer 1	1089	28	1061	28	0	0	2.57117	97.4288	2.57117	0	0	2.57117	0.0588892	0.052088	39.7528	34.2179	5.53489	8.77778	0.681919	57324	Class List:;Classifier:;Classifier Output Type:Mask;Classify Registered:;Image Zoom:1;Fill Nuclear Holes:false;Maximum Cytoplasm Radius:5;Maximum Nuclear Size:500;Minimum Nuclear OD:0.1;Minimum Nuclear Roundness:0;Minimum Nuclear Size:3;Minimum Tissue OD:0.037;Nuclear Contrast Threshold:0.536;Nuclear Segmentation Aggressiveness:1;Nuclear Stain:0.324,0.373,0.184;Output Image:Stain 1 Markup;Positiv…
D:\UBE2T ICC 1-8 screenshot\ICC6-1\g8.tiff	68	g8.tiff	ICC UBE2T CytoNuclear v1.6	6/5/2019 7:27:45 PM	Layer 1	2557	12	2545	12	0	0	0.4693	99.5307	0.4693	0	0	0.4693	0.0444137	0.0449054	33.8464	27.0767	6.76975	10.0796	0.679069	109418	Class List:;Classifier:;Classifier Output Type:Mask;Classify Registered:;Image Zoom:1;Fill Nuclear Holes:false;Maximum Cytoplasm Radius:5;Maximum Nuclear Size:500;Minimum Nuclear OD:0.1;Minimum Nuclear Roundness:0;Minimum Nuclear Size:3;Minimum Tissue OD:0.037;Nuclear Contrast Threshold:0.536;Nuclear Segmentation Aggressiveness:1;Nuclear Stain:0.324,0.373,0.184;Output Image:Stain 1 Markup;Positiv…
D:\UBE2T ICC 1-8 screenshot\ICC6-1\g9.tiff	69	g9.tiff	ICC UBE2T CytoNuclear v1.6	6/5/2019 7:27:50 PM	Layer 1	2947	13	2934	13	0	0	0.441127	99.5589	0.441127	0	0	0.441127	0.0504485	0.0474459	36.5887	27.2723	9.31642	12.0652	0.664739	140663	Class List:;Classifier:;Classifier Output Type:Mask;Classify Registered:;Image Zoom:1;Fill Nuclear Holes:false;Maximum Cytoplasm Radius:5;Maximum Nuclear Size:500;Minimum Nuclear OD:0.1;Minimum Nuclear Roundness:0;Minimum Nuclear Size:3;Minimum Tissue OD:0.037;Nuclear Contrast Threshold:0.536;Nuclear Segmentation Aggressiveness:1;Nuclear Stain:0.324,0.373,0.184;Output Image:Stain 1 Markup;Positiv…
D:\UBE2T ICC 1-8 screenshot\ICC6-1\g10.tiff	70	g10.tiff	ICC UBE2T CytoNuclear v1.6	6/5/2019 7:27:14 PM	Layer 1	4196	1117	3079	1109	8	0	26.6206	73.3794	26.4299	0.190658	0	26.8112	0.0574335	0.0694837	29.0099	21.7815	7.22843	10.3563	0.66981	160375	Class List:;Classifier:;Classifier Output Type:Mask;Classify Registered:;Image Zoom:1;Fill Nuclear Holes:false;Maximum Cytoplasm Radius:5;Maximum Nuclear Size:500;Minimum Nuclear OD:0.1;Minimum Nuclear Roundness:0;Minimum Nuclear Size:3;Minimum Tissue OD:0.037;Nuclear Contrast Threshold:0.536;Nuclear Segmentation Aggressiveness:1;Nuclear Stain:0.324,0.373,0.184;Output Image:Stain 1 Markup;Positiv…
D:\UBE2T ICC 1-8 screenshot\ICC6-1\h1.tiff	71	h1.tiff	ICC UBE2T CytoNuclear v1.6	6/5/2019 7:27:56 PM	Layer 1	3368	56	3312	54	2	0	1.66271	98.3373	1.60333	0.0593824	0	1.72209	0.0483353	0.0478753	38.2516	27.8672	10.3844	12.9283	0.663247	183843	Class List:;Classifier:;Classifier Output Type:Mask;Classify Registered:;Image Zoom:1;Fill Nuclear Holes:false;Maximum Cytoplasm Radius:5;Maximum Nuclear Size:500;Minimum Nuclear OD:0.1;Minimum Nuclear Roundness:0;Minimum Nuclear Size:3;Minimum Tissue OD:0.037;Nuclear Contrast Threshold:0.536;Nuclear Segmentation Aggressiveness:1;Nuclear Stain:0.324,0.373,0.184;Output Image:Stain 1 Markup;Positiv…
D:\UBE2T ICC 1-8 screenshot\ICC6-1\h2.tiff	72	h2.tiff	ICC UBE2T CytoNuclear v1.6	6/5/2019 7:28:05 PM	Layer 1	3238	1	3237	1	0	0	0.0308833	99.9691	0.0308833	0	0	0.0308833	0.0425674	0.0429514	35.6611	29.7366	5.92441	9.14592	0.679436	145894	Class List:;Classifier:;Classifier Output Type:Mask;Classify Registered:;Image Zoom:1;Fill Nuclear Holes:false;Maximum Cytoplasm Radius:5;Maximum Nuclear Size:500;Minimum Nuclear OD:0.1;Minimum Nuclear Roundness:0;Minimum Nuclear Size:3;Minimum Tissue OD:0.037;Nuclear Contrast Threshold:0.536;Nuclear Segmentation Aggressiveness:1;Nuclear Stain:0.324,0.373,0.184;Output Image:Stain 1 Markup;Positiv…
D:\UBE2T ICC 1-8 screenshot\ICC6-1\h4.tiff	74	h4.tiff	ICC UBE2T CytoNuclear v1.6	6/5/2019 7:28:14 PM	Layer 1	2518	536	1982	529	7	0	21.2867	78.7133	21.0087	0.277998	0	21.5647	0.0721798	0.0655666	34.2251	27.8192	6.40588	9.71267	0.675828	106942	Class List:;Classifier:;Classifier Output Type:Mask;Classify Registered:;Image Zoom:1;Fill Nuclear Holes:false;Maximum Cytoplasm Radius:5;Maximum Nuclear Size:500;Minimum Nuclear OD:0.1;Minimum Nuclear Roundness:0;Minimum Nuclear Size:3;Minimum Tissue OD:0.037;Nuclear Contrast Threshold:0.536;Nuclear Segmentation Aggressiveness:1;Nuclear Stain:0.324,0.373,0.184;Output Image:Stain 1 Markup;Positiv…
D:\UBE2T ICC 1-8 screenshot\ICC6-1\h5.tiff	75	h5.tiff	ICC UBE2T CytoNuclear v1.6	6/5/2019 7:28:20 PM	Layer 1	3131	788	2343	787	1	0	25.1677	74.8323	25.1357	0.0319387	0	25.1996	0.0660182	0.0688023	28.3584	20.0065	8.35188	11.3826	0.664746	113546	Class List:;Classifier:;Classifier Output Type:Mask;Classify Registered:;Image Zoom:1;Fill Nuclear Holes:false;Maximum Cytoplasm Radius:5;Maximum Nuclear Size:500;Minimum Nuclear OD:0.1;Minimum Nuclear Roundness:0;Minimum Nuclear Size:3;Minimum Tissue OD:0.037;Nuclear Contrast Threshold:0.536;Nuclear Segmentation Aggressiveness:1;Nuclear Stain:0.324,0.373,0.184;Output Image:Stain 1 Markup;Positiv…
D:\UBE2T ICC 1-8 screenshot\ICC6-1\h6.tiff	76	h6.tiff	ICC UBE2T CytoNuclear v1.6	6/5/2019 7:28:27 PM	Layer 1	2361	105	2256	105	0	0	4.44727	95.5527	4.44727	0	0	4.44727	0.0608484	0.0559591	40.2238	34.0646	6.15925	9.44515	0.677746	118485	Class List:;Classifier:;Classifier Output Type:Mask;Classify Registered:;Image Zoom:1;Fill Nuclear Holes:false;Maximum Cytoplasm Radius:5;Maximum Nuclear Size:500;Minimum Nuclear OD:0.1;Minimum Nuclear Roundness:0;Minimum Nuclear Size:3;Minimum Tissue OD:0.037;Nuclear Contrast Threshold:0.536;Nuclear Segmentation Aggressiveness:1;Nuclear Stain:0.324,0.373,0.184;Output Image:Stain 1 Markup;Positiv…
D:\UBE2T ICC 1-8 screenshot\ICC6-1\h7.tiff	77	h7.tiff	ICC UBE2T CytoNuclear v1.6	6/5/2019 7:28:32 PM	Layer 1	3976	1815	2161	1719	96	0	45.6489	54.3511	43.2344	2.41449	0	48.0634	0.0830249	0.0819007	30.1164	22.8066	7.30986	10.5654	0.674759	153409	Class List:;Classifier:;Classifier Output Type:Mask;Classify Registered:;Image Zoom:1;Fill Nuclear Holes:false;Maximum Cytoplasm Radius:5;Maximum Nuclear Size:500;Minimum Nuclear OD:0.1;Minimum Nuclear Roundness:0;Minimum Nuclear Size:3;Minimum Tissue OD:0.037;Nuclear Contrast Threshold:0.536;Nuclear Segmentation Aggressiveness:1;Nuclear Stain:0.324,0.373,0.184;Output Image:Stain 1 Markup;Positiv…
D:\UBE2T ICC 1-8 screenshot\ICC6-1\h8.tiff	78	h8.tiff	ICC UBE2T CytoNuclear v1.6	6/5/2019 7:28:36 PM	Layer 1	3502	45	3457	44	1	0	1.28498	98.715	1.25642	0.0285551	0	1.31354	0.0576799	0.0504392	31.2092	24.6336	6.5756	9.9456	0.668975	138195	Class List:;Classifier:;Classifier Output Type:Mask;Classify Registered:;Image Zoom:1;Fill Nuclear Holes:false;Maximum Cytoplasm Radius:5;Maximum Nuclear Size:500;Minimum Nuclear OD:0.1;Minimum Nuclear Roundness:0;Minimum Nuclear Size:3;Minimum Tissue OD:0.037;Nuclear Contrast Threshold:0.536;Nuclear Segmentation Aggressiveness:1;Nuclear Stain:0.324,0.373,0.184;Output Image:Stain 1 Markup;Positiv…
D:\UBE2T ICC 1-8 screenshot\ICC6-1\h9.tiff	79	h9.tiff	ICC UBE2T CytoNuclear v1.6	6/5/2019 7:28:42 PM	Layer 1	2439	1130	1309	1016	114	0	46.3305	53.6695	41.6564	4.67405	0	51.0045	0.0788665	0.083723	43.1203	37.5581	5.56222	8.79705	0.685691	134113	Class List:;Classifier:;Classifier Output Type:Mask;Classify Registered:;Image Zoom:1;Fill Nuclear Holes:false;Maximum Cytoplasm Radius:5;Maximum Nuclear Size:500;Minimum Nuclear OD:0.1;Minimum Nuclear Roundness:0;Minimum Nuclear Size:3;Minimum Tissue OD:0.037;Nuclear Contrast Threshold:0.536;Nuclear Segmentation Aggressiveness:1;Nuclear Stain:0.324,0.373,0.184;Output Image:Stain 1 Markup;Positiv…
D:\UBE2T ICC 1-8 screenshot\ICC6-1\h10.tiff	80	h10.tiff	ICC UBE2T CytoNuclear v1.6	6/5/2019 7:28:00 PM	Layer 1	3150	13	3137	12	1	0	0.412698	99.5873	0.380952	0.031746	0	0.444444	0.0441685	0.0455483	34.4575	27.3146	7.14294	10.37	0.671778	139030	Class List:;Classifier:;Classifier Output Type:Mask;Classify Registered:;Image Zoom:1;Fill Nuclear Holes:false;Maximum Cytoplasm Radius:5;Maximum Nuclear Size:500;Minimum Nuclear OD:0.1;Minimum Nuclear Roundness:0;Minimum Nuclear Size:3;Minimum Tissue OD:0.037;Nuclear Contrast Threshold:0.536;Nuclear Segmentation Aggressiveness:1;Nuclear Stain:0.324,0.373,0.184;Output Image:Stain 1 Markup;Positiv…
D:\UBE2T ICC 1-8 screenshot\ICC6-1\i1.tiff	81	i1.tiff	ICC UBE2T CytoNuclear v1.6	6/5/2019 7:28:47 PM	Layer 1	2221	221	2000	218	3	0	9.95047	90.0495	9.8154	0.135074	0	10.0855	0.068244	0.0579935	40.3044	34.4984	5.80594	9.18865	0.683951	115427	Class List:;Classifier:;Classifier Output Type:Mask;Classify Registered:;Image Zoom:1;Fill Nuclear Holes:false;Maximum Cytoplasm Radius:5;Maximum Nuclear Size:500;Minimum Nuclear OD:0.1;Minimum Nuclear Roundness:0;Minimum Nuclear Size:3;Minimum Tissue OD:0.037;Nuclear Contrast Threshold:0.536;Nuclear Segmentation Aggressiveness:1;Nuclear Stain:0.324,0.373,0.184;Output Image:Stain 1 Markup;Positiv…
D:\UBE2T ICC 1-8 screenshot\ICC6-1\i2.tiff	82	i2.tiff	ICC UBE2T CytoNuclear v1.6	6/5/2019 7:28:57 PM	Layer 1	2724	13	2711	13	0	0	0.477239	99.5228	0.477239	0	0	0.477239	0.0505998	0.0440007	37.1723	28.9767	8.19558	11.3052	0.671406	142567	Class List:;Classifier:;Classifier Output Type:Mask;Classify Registered:;Image Zoom:1;Fill Nuclear Holes:false;Maximum Cytoplasm Radius:5;Maximum Nuclear Size:500;Minimum Nuclear OD:0.1;Minimum Nuclear Roundness:0;Minimum Nuclear Size:3;Minimum Tissue OD:0.037;Nuclear Contrast Threshold:0.536;Nuclear Segmentation Aggressiveness:1;Nuclear Stain:0.324,0.373,0.184;Output Image:Stain 1 Markup;Positiv…
D:\UBE2T ICC 1-8 screenshot\ICC6-1\i3.tiff	83	i3.tiff	ICC UBE2T CytoNuclear v1.6	6/5/2019 7:29:02 PM	Layer 1	2722	439	2283	436	3	0	16.1278	83.8722	16.0176	0.110213	0	16.2381	0.0639777	0.062924	38.1085	31.6721	6.43635	9.76084	0.674909	135024	Class List:;Classifier:;Classifier Output Type:Mask;Classify Registered:;Image Zoom:1;Fill Nuclear Holes:false;Maximum Cytoplasm Radius:5;Maximum Nuclear Size:500;Minimum Nuclear OD:0.1;Minimum Nuclear Roundness:0;Minimum Nuclear Size:3;Minimum Tissue OD:0.037;Nuclear Contrast Threshold:0.536;Nuclear Segmentation Aggressiveness:1;Nuclear Stain:0.324,0.373,0.184;Output Image:Stain 1 Markup;Positiv…
D:\UBE2T ICC 1-8 screenshot\ICC6-1\i4.tiff	84	i4.tiff	ICC UBE2T CytoNuclear v1.6	6/5/2019 7:29:07 PM	Layer 1	2158	419	1739	392	27	0	19.4161	80.5839	18.165	1.25116	0	20.6673	0.0682471	0.0651111	41.4928	35.4666	6.02618	9.24745	0.685514	126713	Class List:;Classifier:;Classifier Output Type:Mask;Classify Registered:;Image Zoom:1;Fill Nuclear Holes:false;Maximum Cytoplasm Radius:5;Maximum Nuclear Size:500;Minimum Nuclear OD:0.1;Minimum Nuclear Roundness:0;Minimum Nuclear Size:3;Minimum Tissue OD:0.037;Nuclear Contrast Threshold:0.536;Nuclear Segmentation Aggressiveness:1;Nuclear Stain:0.324,0.373,0.184;Output Image:Stain 1 Markup;Positiv…
D:\UBE2T ICC 1-8 screenshot\ICC6-1\i5.tiff	85	i5.tiff	ICC UBE2T CytoNuclear v1.6	6/5/2019 7:29:13 PM	Layer 1	2889	3	2886	3	0	0	0.103842	99.8962	0.103842	0	0	0.103842	0.0449716	0.0482336	29.7361	21.7078	8.0283	11.154	0.669614	123802	Class List:;Classifier:;Classifier Output Type:Mask;Classify Registered:;Image Zoom:1;Fill Nuclear Holes:false;Maximum Cytoplasm Radius:5;Maximum Nuclear Size:500;Minimum Nuclear OD:0.1;Minimum Nuclear Roundness:0;Minimum Nuclear Size:3;Minimum Tissue OD:0.037;Nuclear Contrast Threshold:0.536;Nuclear Segmentation Aggressiveness:1;Nuclear Stain:0.324,0.373,0.184;Output Image:Stain 1 Markup;Positiv…
D:\UBE2T ICC 1-8 screenshot\ICC6-1\i6.tiff	86	i6.tiff	ICC UBE2T CytoNuclear v1.6	6/5/2019 7:29:17 PM	Layer 1	25	0	25	0	0	0	0	100	0	0	0	0	0.0572258	0.0481937	65.71	59.82	5.89	9.24	0.716728	2679.25	Class List:;Classifier:;Classifier Output Type:Mask;Classify Registered:;Image Zoom:1;Fill Nuclear Holes:false;Maximum Cytoplasm Radius:5;Maximum Nuclear Size:500;Minimum Nuclear OD:0.1;Minimum Nuclear Roundness:0;Minimum Nuclear Size:3;Minimum Tissue OD:0.037;Nuclear Contrast Threshold:0.536;Nuclear Segmentation Aggressiveness:1;Nuclear Stain:0.324,0.373,0.184;Output Image:Stain 1 Markup;Positiv…
D:\UBE2T ICC 1-8 screenshot\ICC6-1\i7.tiff	87	i7.tiff	ICC UBE2T CytoNuclear v1.6	6/5/2019 7:29:22 PM	Layer 1	4894	38	4856	37	1	0	0.776461	99.2235	0.756028	0.0204332	0	0.796894	0.0430367	0.0448064	25.8677	17.1386	8.72911	11.747	0.669596	169037	Class List:;Classifier:;Classifier Output Type:Mask;Classify Registered:;Image Zoom:1;Fill Nuclear Holes:false;Maximum Cytoplasm Radius:5;Maximum Nuclear Size:500;Minimum Nuclear OD:0.1;Minimum Nuclear Roundness:0;Minimum Nuclear Size:3;Minimum Tissue OD:0.037;Nuclear Contrast Threshold:0.536;Nuclear Segmentation Aggressiveness:1;Nuclear Stain:0.324,0.373,0.184;Output Image:Stain 1 Markup;Positiv…
D:\UBE2T ICC 1-8 screenshot\ICC6-1\i8.tiff	88	i8.tiff	ICC UBE2T CytoNuclear v1.6	6/5/2019 7:29:27 PM	Layer 1	4472	1	4471	1	0	0	0.0223614	99.9776	0.0223614	0	0	0.0223614	0.0375225	0.0397191	26.2724	18.2624	8.01006	11.2285	0.673308	162360	Class List:;Classifier:;Classifier Output Type:Mask;Classify Registered:;Image Zoom:1;Fill Nuclear Holes:false;Maximum Cytoplasm Radius:5;Maximum Nuclear Size:500;Minimum Nuclear OD:0.1;Minimum Nuclear Roundness:0;Minimum Nuclear Size:3;Minimum Tissue OD:0.037;Nuclear Contrast Threshold:0.536;Nuclear Segmentation Aggressiveness:1;Nuclear Stain:0.324,0.373,0.184;Output Image:Stain 1 Markup;Positiv…
D:\UBE2T ICC 1-8 screenshot\ICC6-1\i9.tiff	89	i9.tiff	ICC UBE2T CytoNuclear v1.6	6/5/2019 7:29:32 PM	Layer 1	3251	19	3232	19	0	0	0.584436	99.4156	0.584436	0	0	0.584436	0.0424863	0.0446337	38.2742	28.8708	9.40341	12.2133	0.662429	161436	Class List:;Classifier:;Classifier Output Type:Mask;Classify Registered:;Image Zoom:1;Fill Nuclear Holes:false;Maximum Cytoplasm Radius:5;Maximum Nuclear Size:500;Minimum Nuclear OD:0.1;Minimum Nuclear Roundness:0;Minimum Nuclear Size:3;Minimum Tissue OD:0.037;Nuclear Contrast Threshold:0.536;Nuclear Segmentation Aggressiveness:1;Nuclear Stain:0.324,0.373,0.184;Output Image:Stain 1 Markup;Positiv…
D:\UBE2T ICC 1-8 screenshot\ICC7-1\a1.tiff	1	a1.tiff	ICC UBE2T CytoNuclear v1.6	6/5/2019 7:43:14 PM	Layer 1	962	167	795	162	5	0	17.3597	82.6403	16.8399	0.519751	0	17.8794	0.0674023	0.0646189	28.5642	21.0689	7.49532	10.7651	0.674212	35065.8	Class List:;Classifier:;Classifier Output Type:Mask;Classify Registered:;Image Zoom:1;Fill Nuclear Holes:false;Maximum Cytoplasm Radius:5;Maximum Nuclear Size:500;Minimum Nuclear OD:0.1;Minimum Nuclear Roundness:0;Minimum Nuclear Size:3;Minimum Tissue OD:0.037;Nuclear Contrast Threshold:0.536;Nuclear Segmentation Aggressiveness:1;Nuclear Stain:0.324,0.373,0.184;Output Image:Stain 1 Markup;Positiv…
D:\UBE2T ICC 1-8 screenshot\ICC7-1\a3.tiff	3	a3.tiff	ICC UBE2T CytoNuclear v1.6	6/5/2019 7:29:46 PM	Layer 1	1741	94	1647	92	2	0	5.3992	94.6008	5.28432	0.114877	0	5.51407	0.0609506	0.0614029	31.9275	25.5854	6.34204	9.74986	0.671906	68945.5	Class List:;Classifier:;Classifier Output Type:Mask;Classify Registered:;Image Zoom:1;Fill Nuclear Holes:false;Maximum Cytoplasm Radius:5;Maximum Nuclear Size:500;Minimum Nuclear OD:0.1;Minimum Nuclear Roundness:0;Minimum Nuclear Size:3;Minimum Tissue OD:0.037;Nuclear Contrast Threshold:0.536;Nuclear Segmentation Aggressiveness:1;Nuclear Stain:0.324,0.373,0.184;Output Image:Stain 1 Markup;Positiv…
D:\UBE2T ICC 1-8 screenshot\ICC7-1\a4.tiff	4	a4.tiff	ICC UBE2T CytoNuclear v1.6	6/5/2019 7:29:52 PM	Layer 1	2273	789	1484	741	48	0	34.7118	65.2882	32.6001	2.11175	0	36.8236	0.108991	0.0777471	51.2303	45.601	5.62934	8.93687	0.689616	152545	Class List:;Classifier:;Classifier Output Type:Mask;Classify Registered:;Image Zoom:1;Fill Nuclear Holes:false;Maximum Cytoplasm Radius:5;Maximum Nuclear Size:500;Minimum Nuclear OD:0.1;Minimum Nuclear Roundness:0;Minimum Nuclear Size:3;Minimum Tissue OD:0.037;Nuclear Contrast Threshold:0.536;Nuclear Segmentation Aggressiveness:1;Nuclear Stain:0.324,0.373,0.184;Output Image:Stain 1 Markup;Positiv…
D:\UBE2T ICC 1-8 screenshot\ICC7-1\a5.tiff	5	a5.tiff	ICC UBE2T CytoNuclear v1.6	6/5/2019 7:29:59 PM	Layer 1	2337	1449	888	1192	256	1	62.0026	37.9974	51.0056	10.9542	0.0427899	73.0424	0.102632	0.0992196	41.4451	36.1299	5.31525	8.60612	0.687534	118439	Class List:;Classifier:;Classifier Output Type:Mask;Classify Registered:;Image Zoom:1;Fill Nuclear Holes:false;Maximum Cytoplasm Radius:5;Maximum Nuclear Size:500;Minimum Nuclear OD:0.1;Minimum Nuclear Roundness:0;Minimum Nuclear Size:3;Minimum Tissue OD:0.037;Nuclear Contrast Threshold:0.536;Nuclear Segmentation Aggressiveness:1;Nuclear Stain:0.324,0.373,0.184;Output Image:Stain 1 Markup;Positiv…
D:\UBE2T ICC 1-8 screenshot\ICC7-1\a6.tiff	6	a6.tiff	ICC UBE2T CytoNuclear v1.6	6/5/2019 7:30:04 PM	Layer 1	3252	41	3211	41	0	0	1.26076	98.7392	1.26076	0	0	1.26076	0.0458665	0.054658	31.3014	23.2881	8.01338	11.1192	0.673331	125800	Class List:;Classifier:;Classifier Output Type:Mask;Classify Registered:;Image Zoom:1;Fill Nuclear Holes:false;Maximum Cytoplasm Radius:5;Maximum Nuclear Size:500;Minimum Nuclear OD:0.1;Minimum Nuclear Roundness:0;Minimum Nuclear Size:3;Minimum Tissue OD:0.037;Nuclear Contrast Threshold:0.536;Nuclear Segmentation Aggressiveness:1;Nuclear Stain:0.324,0.373,0.184;Output Image:Stain 1 Markup;Positiv…
D:\UBE2T ICC 1-8 screenshot\ICC7-1\a7.tiff	7	a7.tiff	ICC UBE2T CytoNuclear v1.6	6/5/2019 7:30:09 PM	Layer 1	2649	562	2087	548	14	0	21.2156	78.7844	20.6871	0.528501	0	21.7441	0.0627626	0.0689029	43.8216	38.131	5.69064	8.91657	0.684019	142291	Class List:;Classifier:;Classifier Output Type:Mask;Classify Registered:;Image Zoom:1;Fill Nuclear Holes:false;Maximum Cytoplasm Radius:5;Maximum Nuclear Size:500;Minimum Nuclear OD:0.1;Minimum Nuclear Roundness:0;Minimum Nuclear Size:3;Minimum Tissue OD:0.037;Nuclear Contrast Threshold:0.536;Nuclear Segmentation Aggressiveness:1;Nuclear Stain:0.324,0.373,0.184;Output Image:Stain 1 Markup;Positiv…
D:\UBE2T ICC 1-8 screenshot\ICC7-1\a8.tiff	8	a8.tiff	ICC UBE2T CytoNuclear v1.6	6/5/2019 7:30:15 PM	Layer 1	2178	658	1520	638	19	1	30.2112	69.7888	29.2929	0.87236	0.0459137	31.1754	0.0763535	0.0746725	47.161	41.7453	5.41575	8.64853	0.688385	136737	Class List:;Classifier:;Classifier Output Type:Mask;Classify Registered:;Image Zoom:1;Fill Nuclear Holes:false;Maximum Cytoplasm Radius:5;Maximum Nuclear Size:500;Minimum Nuclear OD:0.1;Minimum Nuclear Roundness:0;Minimum Nuclear Size:3;Minimum Tissue OD:0.037;Nuclear Contrast Threshold:0.536;Nuclear Segmentation Aggressiveness:1;Nuclear Stain:0.324,0.373,0.184;Output Image:Stain 1 Markup;Positiv…
D:\UBE2T ICC 1-8 screenshot\ICC7-1\a9.tiff	9	a9.tiff	ICC UBE2T CytoNuclear v1.6	6/5/2019 7:30:19 PM	Layer 1	2251	34	2217	34	0	0	1.51044	98.4896	1.51044	0	0	1.51044	0.0556475	0.0579138	28.4819	21.1697	7.31219	10.5746	0.670937	80634	Class List:;Classifier:;Classifier Output Type:Mask;Classify Registered:;Image Zoom:1;Fill Nuclear Holes:false;Maximum Cytoplasm Radius:5;Maximum Nuclear Size:500;Minimum Nuclear OD:0.1;Minimum Nuclear Roundness:0;Minimum Nuclear Size:3;Minimum Tissue OD:0.037;Nuclear Contrast Threshold:0.536;Nuclear Segmentation Aggressiveness:1;Nuclear Stain:0.324,0.373,0.184;Output Image:Stain 1 Markup;Positiv…
D:\UBE2T ICC 1-8 screenshot\ICC7-1\a10.tiff	10	a10.tiff	ICC UBE2T CytoNuclear v1.6	6/5/2019 7:29:37 PM	Layer 1	1293	7	1286	7	0	0	0.541377	99.4586	0.541377	0	0	0.541377	0.0540688	0.0561945	30.6643	23.9577	6.70669	10.024	0.671773	51848.8	Class List:;Classifier:;Classifier Output Type:Mask;Classify Registered:;Image Zoom:1;Fill Nuclear Holes:false;Maximum Cytoplasm Radius:5;Maximum Nuclear Size:500;Minimum Nuclear OD:0.1;Minimum Nuclear Roundness:0;Minimum Nuclear Size:3;Minimum Tissue OD:0.037;Nuclear Contrast Threshold:0.536;Nuclear Segmentation Aggressiveness:1;Nuclear Stain:0.324,0.373,0.184;Output Image:Stain 1 Markup;Positiv…
D:\UBE2T ICC 1-8 screenshot\ICC7-1\b1.tiff	11	b1.tiff	ICC UBE2T CytoNuclear v1.6	6/5/2019 7:30:24 PM	Layer 1	2065	1734	331	1176	547	11	83.9709	16.0291	56.9492	26.4891	0.532688	111.525	0.106417	0.127676	30.8943	24.3478	6.54649	9.70654	0.678714	79579.3	Class List:;Classifier:;Classifier Output Type:Mask;Classify Registered:;Image Zoom:1;Fill Nuclear Holes:false;Maximum Cytoplasm Radius:5;Maximum Nuclear Size:500;Minimum Nuclear OD:0.1;Minimum Nuclear Roundness:0;Minimum Nuclear Size:3;Minimum Tissue OD:0.037;Nuclear Contrast Threshold:0.536;Nuclear Segmentation Aggressiveness:1;Nuclear Stain:0.324,0.373,0.184;Output Image:Stain 1 Markup;Positiv…
D:\UBE2T ICC 1-8 screenshot\ICC7-1\b2.tiff	12	b2.tiff	ICC UBE2T CytoNuclear v1.6	6/5/2019 7:30:33 PM	Layer 1	2812	84	2728	84	0	0	2.9872	97.0128	2.9872	0	0	2.9872	0.0485423	0.0558948	31.9764	22.1922	9.78414	12.3739	0.666555	114888	Class List:;Classifier:;Classifier Output Type:Mask;Classify Registered:;Image Zoom:1;Fill Nuclear Holes:false;Maximum Cytoplasm Radius:5;Maximum Nuclear Size:500;Minimum Nuclear OD:0.1;Minimum Nuclear Roundness:0;Minimum Nuclear Size:3;Minimum Tissue OD:0.037;Nuclear Contrast Threshold:0.536;Nuclear Segmentation Aggressiveness:1;Nuclear Stain:0.324,0.373,0.184;Output Image:Stain 1 Markup;Positiv…
D:\UBE2T ICC 1-8 screenshot\ICC7-1\b3.tiff	13	b3.tiff	ICC UBE2T CytoNuclear v1.6	6/5/2019 7:30:38 PM	Layer 1	3430	724	2706	695	29	0	21.1079	78.8921	20.2624	0.845481	0	21.9534	0.0710079	0.0697194	29.0571	21.9211	7.13601	10.4802	0.673113	124280	Class List:;Classifier:;Classifier Output Type:Mask;Classify Registered:;Image Zoom:1;Fill Nuclear Holes:false;Maximum Cytoplasm Radius:5;Maximum Nuclear Size:500;Minimum Nuclear OD:0.1;Minimum Nuclear Roundness:0;Minimum Nuclear Size:3;Minimum Tissue OD:0.037;Nuclear Contrast Threshold:0.536;Nuclear Segmentation Aggressiveness:1;Nuclear Stain:0.324,0.373,0.184;Output Image:Stain 1 Markup;Positiv…
D:\UBE2T ICC 1-8 screenshot\ICC7-1\b4.tiff	14	b4.tiff	ICC UBE2T CytoNuclear v1.6	6/5/2019 7:30:43 PM	Layer 1	4740	49	4691	49	0	0	1.03376	98.9662	1.03376	0	0	1.03376	0.0429516	0.0515286	24.9821	16.0491	8.93296	11.9212	0.6703	150263	Class List:;Classifier:;Classifier Output Type:Mask;Classify Registered:;Image Zoom:1;Fill Nuclear Holes:false;Maximum Cytoplasm Radius:5;Maximum Nuclear Size:500;Minimum Nuclear OD:0.1;Minimum Nuclear Roundness:0;Minimum Nuclear Size:3;Minimum Tissue OD:0.037;Nuclear Contrast Threshold:0.536;Nuclear Segmentation Aggressiveness:1;Nuclear Stain:0.324,0.373,0.184;Output Image:Stain 1 Markup;Positiv…
D:\UBE2T ICC 1-8 screenshot\ICC7-1\b5.tiff	15	b5.tiff	ICC UBE2T CytoNuclear v1.6	6/5/2019 6:45:07 PM	Layer 1	1181	993	188	783	209	1	84.0813	15.9187	66.2997	17.6969	0.084674	101.948	0.0964928	0.116579	33.5307	23.7985	9.73222	12.3819	0.677398	48365	Class List:;Classifier:;Classifier Output Type:Mask;Classify Registered:;Image Zoom:1;Fill Nuclear Holes:false;Maximum Cytoplasm Radius:5;Maximum Nuclear Size:500;Minimum Nuclear OD:0.1;Minimum Nuclear Roundness:0;Minimum Nuclear Size:3;Minimum Tissue OD:0.037;Nuclear Contrast Threshold:0.536;Nuclear Segmentation Aggressiveness:1;Nuclear Stain:0.324,0.373,0.184;Output Image:Stain 1 Markup;Positiv…
D:\UBE2T ICC 1-8 screenshot\ICC7-1\b6.tiff	16	b6.tiff	ICC UBE2T CytoNuclear v1.6	6/5/2019 7:30:49 PM	Layer 1	3275	156	3119	156	0	0	4.76336	95.2366	4.76336	0	0	4.76336	0.0567964	0.0604084	29.1239	18.7799	10.344	12.9276	0.661993	118532	Class List:;Classifier:;Classifier Output Type:Mask;Classify Registered:;Image Zoom:1;Fill Nuclear Holes:false;Maximum Cytoplasm Radius:5;Maximum Nuclear Size:500;Minimum Nuclear OD:0.1;Minimum Nuclear Roundness:0;Minimum Nuclear Size:3;Minimum Tissue OD:0.037;Nuclear Contrast Threshold:0.536;Nuclear Segmentation Aggressiveness:1;Nuclear Stain:0.324,0.373,0.184;Output Image:Stain 1 Markup;Positiv…
D:\UBE2T ICC 1-8 screenshot\ICC7-1\b7.tiff	17	b7.tiff	ICC UBE2T CytoNuclear v1.6	6/5/2019 7:30:55 PM	Layer 1	3001	1936	1065	1483	435	18	64.5118	35.4882	49.4169	14.4952	0.5998	80.2066	0.107612	0.106359	35.3291	28.952	6.37712	9.63312	0.680255	131567	Class List:;Classifier:;Classifier Output Type:Mask;Classify Registered:;Image Zoom:1;Fill Nuclear Holes:false;Maximum Cytoplasm Radius:5;Maximum Nuclear Size:500;Minimum Nuclear OD:0.1;Minimum Nuclear Roundness:0;Minimum Nuclear Size:3;Minimum Tissue OD:0.037;Nuclear Contrast Threshold:0.536;Nuclear Segmentation Aggressiveness:1;Nuclear Stain:0.324,0.373,0.184;Output Image:Stain 1 Markup;Positiv…
D:\UBE2T ICC 1-8 screenshot\ICC7-1\b8.tiff	18	b8.tiff	ICC UBE2T CytoNuclear v1.6	6/5/2019 7:31:00 PM	Layer 1	3457	2929	528	1482	1421	26	84.7266	15.2734	42.8695	41.105	0.752097	127.336	0.117036	0.142026	34.974	28.1181	6.85587	10.0602	0.681782	148946	Class List:;Classifier:;Classifier Output Type:Mask;Classify Registered:;Image Zoom:1;Fill Nuclear Holes:false;Maximum Cytoplasm Radius:5;Maximum Nuclear Size:500;Minimum Nuclear OD:0.1;Minimum Nuclear Roundness:0;Minimum Nuclear Size:3;Minimum Tissue OD:0.037;Nuclear Contrast Threshold:0.536;Nuclear Segmentation Aggressiveness:1;Nuclear Stain:0.324,0.373,0.184;Output Image:Stain 1 Markup;Positiv…
D:\UBE2T ICC 1-8 screenshot\ICC7-1\b9.tiff	19	b9.tiff	ICC UBE2T CytoNuclear v1.6	6/5/2019 7:31:05 PM	Layer 1	3733	100	3633	99	1	0	2.67881	97.3212	2.65202	0.0267881	0	2.7056	0.0593231	0.0596681	27.1013	19.3756	7.72576	10.937	0.672441	126836	Class List:;Classifier:;Classifier Output Type:Mask;Classify Registered:;Image Zoom:1;Fill Nuclear Holes:false;Maximum Cytoplasm Radius:5;Maximum Nuclear Size:500;Minimum Nuclear OD:0.1;Minimum Nuclear Roundness:0;Minimum Nuclear Size:3;Minimum Tissue OD:0.037;Nuclear Contrast Threshold:0.536;Nuclear Segmentation Aggressiveness:1;Nuclear Stain:0.324,0.373,0.184;Output Image:Stain 1 Markup;Positiv…
D:\UBE2T ICC 1-8 screenshot\ICC7-1\b10.tiff	20	b10.tiff	ICC UBE2T CytoNuclear v1.6	6/5/2019 7:30:29 PM	Layer 1	2700	147	2553	110	37	0	5.44444	94.5556	4.07407	1.37037	0	6.81481	0.055966	0.0587623	27.2341	16.5138	10.7203	13.0709	0.666929	91386	Class List:;Classifier:;Classifier Output Type:Mask;Classify Registered:;Image Zoom:1;Fill Nuclear Holes:false;Maximum Cytoplasm Radius:5;Maximum Nuclear Size:500;Minimum Nuclear OD:0.1;Minimum Nuclear Roundness:0;Minimum Nuclear Size:3;Minimum Tissue OD:0.037;Nuclear Contrast Threshold:0.536;Nuclear Segmentation Aggressiveness:1;Nuclear Stain:0.324,0.373,0.184;Output Image:Stain 1 Markup;Positiv…
D:\UBE2T ICC 1-8 screenshot\ICC7-1\c1.tiff	21	c1.tiff	ICC UBE2T CytoNuclear v1.6	6/5/2019 7:31:10 PM	Layer 1	1956	1049	907	909	138	2	53.6299	46.3701	46.4724	7.05521	0.102249	60.8896	0.105443	0.0904538	29.112	22.1006	7.01138	10.3684	0.673418	74328.5	Class List:;Classifier:;Classifier Output Type:Mask;Classify Registered:;Image Zoom:1;Fill Nuclear Holes:false;Maximum Cytoplasm Radius:5;Maximum Nuclear Size:500;Minimum Nuclear OD:0.1;Minimum Nuclear Roundness:0;Minimum Nuclear Size:3;Minimum Tissue OD:0.037;Nuclear Contrast Threshold:0.536;Nuclear Segmentation Aggressiveness:1;Nuclear Stain:0.324,0.373,0.184;Output Image:Stain 1 Markup;Positiv…
D:\UBE2T ICC 1-8 screenshot\ICC7-1\c2.tiff	22	c2.tiff	ICC UBE2T CytoNuclear v1.6	6/5/2019 7:31:19 PM	Layer 1	1665	35	1630	35	0	0	2.1021	97.8979	2.1021	0	0	2.1021	0.0453802	0.0556249	28.6455	20.5973	8.0482	11.0024	0.666611	60917.5	Class List:;Classifier:;Classifier Output Type:Mask;Classify Registered:;Image Zoom:1;Fill Nuclear Holes:false;Maximum Cytoplasm Radius:5;Maximum Nuclear Size:500;Minimum Nuclear OD:0.1;Minimum Nuclear Roundness:0;Minimum Nuclear Size:3;Minimum Tissue OD:0.037;Nuclear Contrast Threshold:0.536;Nuclear Segmentation Aggressiveness:1;Nuclear Stain:0.324,0.373,0.184;Output Image:Stain 1 Markup;Positiv…
D:\UBE2T ICC 1-8 screenshot\ICC7-1\c4.tiff	24	c4.tiff	ICC UBE2T CytoNuclear v1.6	6/5/2019 7:31:28 PM	Layer 1	1253	144	1109	143	1	0	11.4924	88.5076	11.4126	0.0798085	0	11.5722	0.074258	0.0625934	40.6133	33.593	7.02035	10.2961	0.675301	62926.5	Class List:;Classifier:;Classifier Output Type:Mask;Classify Registered:;Image Zoom:1;Fill Nuclear Holes:false;Maximum Cytoplasm Radius:5;Maximum Nuclear Size:500;Minimum Nuclear OD:0.1;Minimum Nuclear Roundness:0;Minimum Nuclear Size:3;Minimum Tissue OD:0.037;Nuclear Contrast Threshold:0.536;Nuclear Segmentation Aggressiveness:1;Nuclear Stain:0.324,0.373,0.184;Output Image:Stain 1 Markup;Positiv…
D:\UBE2T ICC 1-8 screenshot\ICC7-1\c5.tiff	25	c5.tiff	ICC UBE2T CytoNuclear v1.6	6/5/2019 7:31:34 PM	Layer 1	3374	238	3136	236	2	0	7.05394	92.9461	6.99467	0.0592768	0	7.11322	0.0603605	0.0620539	31.5147	21.5365	9.97822	12.5578	0.663091	130605	Class List:;Classifier:;Classifier Output Type:Mask;Classify Registered:;Image Zoom:1;Fill Nuclear Holes:false;Maximum Cytoplasm Radius:5;Maximum Nuclear Size:500;Minimum Nuclear OD:0.1;Minimum Nuclear Roundness:0;Minimum Nuclear Size:3;Minimum Tissue OD:0.037;Nuclear Contrast Threshold:0.536;Nuclear Segmentation Aggressiveness:1;Nuclear Stain:0.324,0.373,0.184;Output Image:Stain 1 Markup;Positiv…
D:\UBE2T ICC 1-8 screenshot\ICC7-1\c6.tiff	26	c6.tiff	ICC UBE2T CytoNuclear v1.6	6/5/2019 7:31:39 PM	Layer 1	676	114	562	113	1	0	16.8639	83.1361	16.716	0.147929	0	17.0118	0.100787	0.0683038	33.0847	26.3055	6.77922	10.1982	0.672365	27447.3	Class List:;Classifier:;Classifier Output Type:Mask;Classify Registered:;Image Zoom:1;Fill Nuclear Holes:false;Maximum Cytoplasm Radius:5;Maximum Nuclear Size:500;Minimum Nuclear OD:0.1;Minimum Nuclear Roundness:0;Minimum Nuclear Size:3;Minimum Tissue OD:0.037;Nuclear Contrast Threshold:0.536;Nuclear Segmentation Aggressiveness:1;Nuclear Stain:0.324,0.373,0.184;Output Image:Stain 1 Markup;Positiv…
D:\UBE2T ICC 1-8 screenshot\ICC7-1\c7.tiff	27	c7.tiff	ICC UBE2T CytoNuclear v1.6	6/5/2019 7:31:44 PM	Layer 1	2034	73	1961	72	1	0	3.58899	96.411	3.53982	0.0491642	0	3.63815	0.0694917	0.0561362	46.9912	37.3595	9.63164	12.4376	0.653351	123655	Class List:;Classifier:;Classifier Output Type:Mask;Classify Registered:;Image Zoom:1;Fill Nuclear Holes:false;Maximum Cytoplasm Radius:5;Maximum Nuclear Size:500;Minimum Nuclear OD:0.1;Minimum Nuclear Roundness:0;Minimum Nuclear Size:3;Minimum Tissue OD:0.037;Nuclear Contrast Threshold:0.536;Nuclear Segmentation Aggressiveness:1;Nuclear Stain:0.324,0.373,0.184;Output Image:Stain 1 Markup;Positiv…
D:\UBE2T ICC 1-8 screenshot\ICC7-1\c8.tiff	28	c8.tiff	ICC UBE2T CytoNuclear v1.6	6/5/2019 7:31:50 PM	Layer 1	3967	280	3687	279	1	0	7.05823	92.9418	7.03302	0.025208	0	7.08344	0.0631775	0.0609292	30.3646	18.9825	11.3821	13.7244	0.653414	148380	Class List:;Classifier:;Classifier Output Type:Mask;Classify Registered:;Image Zoom:1;Fill Nuclear Holes:false;Maximum Cytoplasm Radius:5;Maximum Nuclear Size:500;Minimum Nuclear OD:0.1;Minimum Nuclear Roundness:0;Minimum Nuclear Size:3;Minimum Tissue OD:0.037;Nuclear Contrast Threshold:0.536;Nuclear Segmentation Aggressiveness:1;Nuclear Stain:0.324,0.373,0.184;Output Image:Stain 1 Markup;Positiv…
D:\UBE2T ICC 1-8 screenshot\ICC7-1\c9.tiff	29	c9.tiff	ICC UBE2T CytoNuclear v1.6	6/5/2019 7:31:55 PM	Layer 1	3011	84	2927	83	1	0	2.78977	97.2102	2.75656	0.0332116	0	2.82298	0.0599723	0.0581391	36.0101	28.5872	7.42295	10.6166	0.674877	133061	Class List:;Classifier:;Classifier Output Type:Mask;Classify Registered:;Image Zoom:1;Fill Nuclear Holes:false;Maximum Cytoplasm Radius:5;Maximum Nuclear Size:500;Minimum Nuclear OD:0.1;Minimum Nuclear Roundness:0;Minimum Nuclear Size:3;Minimum Tissue OD:0.037;Nuclear Contrast Threshold:0.536;Nuclear Segmentation Aggressiveness:1;Nuclear Stain:0.324,0.373,0.184;Output Image:Stain 1 Markup;Positiv…
D:\UBE2T ICC 1-8 screenshot\ICC7-1\c10.tiff	30	c10.tiff	ICC UBE2T CytoNuclear v1.6	6/5/2019 7:31:14 PM	Layer 1	2538	362	2176	357	5	0	14.2632	85.7368	14.0662	0.197006	0	14.4602	0.0619826	0.068545	35.6263	28.535	7.09131	10.2998	0.674295	113424	Class List:;Classifier:;Classifier Output Type:Mask;Classify Registered:;Image Zoom:1;Fill Nuclear Holes:false;Maximum Cytoplasm Radius:5;Maximum Nuclear Size:500;Minimum Nuclear OD:0.1;Minimum Nuclear Roundness:0;Minimum Nuclear Size:3;Minimum Tissue OD:0.037;Nuclear Contrast Threshold:0.536;Nuclear Segmentation Aggressiveness:1;Nuclear Stain:0.324,0.373,0.184;Output Image:Stain 1 Markup;Positiv…
D:\UBE2T ICC 1-8 screenshot\ICC7-1\d1.tiff	31	d1.tiff	ICC UBE2T CytoNuclear v1.6	6/5/2019 7:32:00 PM	Layer 1	1490	141	1349	138	3	0	9.46309	90.5369	9.26174	0.201342	0	9.66443	0.0652614	0.0607857	38.5044	32.4946	6.00973	9.36242	0.676886	71296	Class List:;Classifier:;Classifier Output Type:Mask;Classify Registered:;Image Zoom:1;Fill Nuclear Holes:false;Maximum Cytoplasm Radius:5;Maximum Nuclear Size:500;Minimum Nuclear OD:0.1;Minimum Nuclear Roundness:0;Minimum Nuclear Size:3;Minimum Tissue OD:0.037;Nuclear Contrast Threshold:0.536;Nuclear Segmentation Aggressiveness:1;Nuclear Stain:0.324,0.373,0.184;Output Image:Stain 1 Markup;Positiv…
D:\UBE2T ICC 1-8 screenshot\ICC7-1\d2.tiff	32	d2.tiff	ICC UBE2T CytoNuclear v1.6	6/5/2019 7:32:11 PM	Layer 1	4088	206	3882	205	1	0	5.03914	94.9609	5.01468	0.0244618	0	5.0636	0.0554388	0.0593241	26.1556	17.7761	8.37953	11.5062	0.667948	134778	Class List:;Classifier:;Classifier Output Type:Mask;Classify Registered:;Image Zoom:1;Fill Nuclear Holes:false;Maximum Cytoplasm Radius:5;Maximum Nuclear Size:500;Minimum Nuclear OD:0.1;Minimum Nuclear Roundness:0;Minimum Nuclear Size:3;Minimum Tissue OD:0.037;Nuclear Contrast Threshold:0.536;Nuclear Segmentation Aggressiveness:1;Nuclear Stain:0.324,0.373,0.184;Output Image:Stain 1 Markup;Positiv…
D:\UBE2T ICC 1-8 screenshot\ICC7-1\d3.tiff	33	d3.tiff	ICC UBE2T CytoNuclear v1.6	6/5/2019 7:32:17 PM	Layer 1	4136	259	3877	256	3	0	6.26209	93.7379	6.18956	0.0725338	0	6.33462	0.0483642	0.0583765	29.6784	18.9209	10.7576	13.2766	0.659223	152980	Class List:;Classifier:;Classifier Output Type:Mask;Classify Registered:;Image Zoom:1;Fill Nuclear Holes:false;Maximum Cytoplasm Radius:5;Maximum Nuclear Size:500;Minimum Nuclear OD:0.1;Minimum Nuclear Roundness:0;Minimum Nuclear Size:3;Minimum Tissue OD:0.037;Nuclear Contrast Threshold:0.536;Nuclear Segmentation Aggressiveness:1;Nuclear Stain:0.324,0.373,0.184;Output Image:Stain 1 Markup;Positiv…
D:\UBE2T ICC 1-8 screenshot\ICC7-1\d4.tiff	34	d4.tiff	ICC UBE2T CytoNuclear v1.6	6/5/2019 7:32:22 PM	Layer 1	3897	3287	610	2669	604	14	84.3469	15.6531	68.4886	15.4991	0.359251	100.565	0.109653	0.115653	30.9472	23.8506	7.09661	10.3155	0.677396	148887	Class List:;Classifier:;Classifier Output Type:Mask;Classify Registered:;Image Zoom:1;Fill Nuclear Holes:false;Maximum Cytoplasm Radius:5;Maximum Nuclear Size:500;Minimum Nuclear OD:0.1;Minimum Nuclear Roundness:0;Minimum Nuclear Size:3;Minimum Tissue OD:0.037;Nuclear Contrast Threshold:0.536;Nuclear Segmentation Aggressiveness:1;Nuclear Stain:0.324,0.373,0.184;Output Image:Stain 1 Markup;Positiv…
D:\UBE2T ICC 1-8 screenshot\ICC7-1\d5.tiff	35	d5.tiff	ICC UBE2T CytoNuclear v1.6	6/5/2019 7:32:27 PM	Layer 1	3437	524	2913	513	11	0	15.2459	84.7541	14.9258	0.320047	0	15.5659	0.0615936	0.0674275	27.6102	19.4284	8.18184	11.2744	0.672538	118487	Class List:;Classifier:;Classifier Output Type:Mask;Classify Registered:;Image Zoom:1;Fill Nuclear Holes:false;Maximum Cytoplasm Radius:5;Maximum Nuclear Size:500;Minimum Nuclear OD:0.1;Minimum Nuclear Roundness:0;Minimum Nuclear Size:3;Minimum Tissue OD:0.037;Nuclear Contrast Threshold:0.536;Nuclear Segmentation Aggressiveness:1;Nuclear Stain:0.324,0.373,0.184;Output Image:Stain 1 Markup;Positiv…
D:\UBE2T ICC 1-8 screenshot\ICC7-1\d6.tiff	36	d6.tiff	ICC UBE2T CytoNuclear v1.6	6/5/2019 7:32:32 PM	Layer 1	3373	161	3212	161	0	0	4.7732	95.2268	4.7732	0	0	4.7732	0.0649734	0.0619455	31.607	23.3373	8.26964	11.239	0.656328	132828	Class List:;Classifier:;Classifier Output Type:Mask;Classify Registered:;Image Zoom:1;Fill Nuclear Holes:false;Maximum Cytoplasm Radius:5;Maximum Nuclear Size:500;Minimum Nuclear OD:0.1;Minimum Nuclear Roundness:0;Minimum Nuclear Size:3;Minimum Tissue OD:0.037;Nuclear Contrast Threshold:0.536;Nuclear Segmentation Aggressiveness:1;Nuclear Stain:0.324,0.373,0.184;Output Image:Stain 1 Markup;Positiv…
D:\UBE2T ICC 1-8 screenshot\ICC7-1\d7.tiff	37	d7.tiff	ICC UBE2T CytoNuclear v1.6	6/5/2019 7:32:38 PM	Layer 1	123	61	62	59	2	0	49.5935	50.4065	47.9675	1.62602	0	51.2195	0.0866159	0.0831397	29.435	20.5935	8.84146	11.9959	0.683712	4336.5	Class List:;Classifier:;Classifier Output Type:Mask;Classify Registered:;Image Zoom:1;Fill Nuclear Holes:false;Maximum Cytoplasm Radius:5;Maximum Nuclear Size:500;Minimum Nuclear OD:0.1;Minimum Nuclear Roundness:0;Minimum Nuclear Size:3;Minimum Tissue OD:0.037;Nuclear Contrast Threshold:0.536;Nuclear Segmentation Aggressiveness:1;Nuclear Stain:0.324,0.373,0.184;Output Image:Stain 1 Markup;Positiv…
D:\UBE2T ICC 1-8 screenshot\ICC7-1\d8.tiff	38	d8.tiff	ICC UBE2T CytoNuclear v1.6	6/5/2019 7:32:43 PM	Layer 1	2733	1254	1479	1236	18	0	45.8836	54.1164	45.225	0.658617	0	46.5423	0.0861228	0.0815179	39.43	33.3153	6.11471	9.40395	0.682747	133476	Class List:;Classifier:;Classifier Output Type:Mask;Classify Registered:;Image Zoom:1;Fill Nuclear Holes:false;Maximum Cytoplasm Radius:5;Maximum Nuclear Size:500;Minimum Nuclear OD:0.1;Minimum Nuclear Roundness:0;Minimum Nuclear Size:3;Minimum Tissue OD:0.037;Nuclear Contrast Threshold:0.536;Nuclear Segmentation Aggressiveness:1;Nuclear Stain:0.324,0.373,0.184;Output Image:Stain 1 Markup;Positiv…
D:\UBE2T ICC 1-8 screenshot\ICC7-1\d9.tiff	39	d9.tiff	ICC UBE2T CytoNuclear v1.6	6/5/2019 7:32:48 PM	Layer 1	3822	127	3695	127	0	0	3.32287	96.6771	3.32287	0	0	3.32287	0.0715387	0.0604677	31.1113	24.6689	6.44244	9.79853	0.677784	147147	Class List:;Classifier:;Classifier Output Type:Mask;Classify Registered:;Image Zoom:1;Fill Nuclear Holes:false;Maximum Cytoplasm Radius:5;Maximum Nuclear Size:500;Minimum Nuclear OD:0.1;Minimum Nuclear Roundness:0;Minimum Nuclear Size:3;Minimum Tissue OD:0.037;Nuclear Contrast Threshold:0.536;Nuclear Segmentation Aggressiveness:1;Nuclear Stain:0.324,0.373,0.184;Output Image:Stain 1 Markup;Positiv…
D:\UBE2T ICC 1-8 screenshot\ICC7-1\d10.tiff	40	d10.tiff	ICC UBE2T CytoNuclear v1.6	6/5/2019 7:32:06 PM	Layer 1	2716	500	2216	499	1	0	18.4094	81.5906	18.3726	0.0368189	0	18.4462	0.0739156	0.0705129	39.0481	32.9164	6.13172	9.43004	0.675822	131643	Class List:;Classifier:;Classifier Output Type:Mask;Classify Registered:;Image Zoom:1;Fill Nuclear Holes:false;Maximum Cytoplasm Radius:5;Maximum Nuclear Size:500;Minimum Nuclear OD:0.1;Minimum Nuclear Roundness:0;Minimum Nuclear Size:3;Minimum Tissue OD:0.037;Nuclear Contrast Threshold:0.536;Nuclear Segmentation Aggressiveness:1;Nuclear Stain:0.324,0.373,0.184;Output Image:Stain 1 Markup;Positiv…
D:\UBE2T ICC 1-8 screenshot\ICC7-1\e1.tiff	41	e1.tiff	ICC UBE2T CytoNuclear v1.6	6/5/2019 7:32:53 PM	Layer 1	2284	436	1848	432	4	0	19.0893	80.9107	18.9142	0.175131	0	19.2644	0.0723573	0.0677377	43.1132	36.8692	6.24398	9.43695	0.68589	121908	Class List:;Classifier:;Classifier Output Type:Mask;Classify Registered:;Image Zoom:1;Fill Nuclear Holes:false;Maximum Cytoplasm Radius:5;Maximum Nuclear Size:500;Minimum Nuclear OD:0.1;Minimum Nuclear Roundness:0;Minimum Nuclear Size:3;Minimum Tissue OD:0.037;Nuclear Contrast Threshold:0.536;Nuclear Segmentation Aggressiveness:1;Nuclear Stain:0.324,0.373,0.184;Output Image:Stain 1 Markup;Positiv…
D:\UBE2T ICC 1-8 screenshot\ICC7-1\e2.tiff	50	e2.tiff	ICC UBE2T CytoNuclear v1.6	6/5/2019 6:45:13 PM	Layer 1	2938	836	2102	832	4	0	28.4547	71.5453	28.3186	0.136147	0	28.5909	0.0653147	0.0725227	36.2296	29.7148	6.51481	9.82063	0.680294	131422	Class List:;Classifier:;Classifier Output Type:Mask;Classify Registered:;Image Zoom:1;Fill Nuclear Holes:false;Maximum Cytoplasm Radius:5;Maximum Nuclear Size:500;Minimum Nuclear OD:0.1;Minimum Nuclear Roundness:0;Minimum Nuclear Size:3;Minimum Tissue OD:0.037;Nuclear Contrast Threshold:0.536;Nuclear Segmentation Aggressiveness:1;Nuclear Stain:0.324,0.373,0.184;Output Image:Stain 1 Markup;Positiv…
D:\UBE2T ICC 1-8 screenshot\ICC7-1\e3.tiff	42	e3.tiff	ICC UBE2T CytoNuclear v1.6	6/5/2019 7:33:04 PM	Layer 1	3251	82	3169	77	5	0	2.5223	97.4777	2.3685	0.153799	0	2.6761	0.0527488	0.0519237	30.8059	22.6836	8.12227	11.3173	0.665819	128523	Class List:;Classifier:;Classifier Output Type:Mask;Classify Registered:;Image Zoom:1;Fill Nuclear Holes:false;Maximum Cytoplasm Radius:5;Maximum Nuclear Size:500;Minimum Nuclear OD:0.1;Minimum Nuclear Roundness:0;Minimum Nuclear Size:3;Minimum Tissue OD:0.037;Nuclear Contrast Threshold:0.536;Nuclear Segmentation Aggressiveness:1;Nuclear Stain:0.324,0.373,0.184;Output Image:Stain 1 Markup;Positiv…
D:\UBE2T ICC 1-8 screenshot\ICC7-1\e4.tiff	43	e4.tiff	ICC UBE2T CytoNuclear v1.6	6/5/2019 7:32:58 PM	Layer 1	3766	10	3756	10	0	0	0.265534	99.7345	0.265534	0	0	0.265534	0.0433217	0.0530717	23.5114	13.4131	10.0983	12.7153	0.65686	111352	Class List:;Classifier:;Classifier Output Type:Mask;Classify Registered:;Image Zoom:1;Fill Nuclear Holes:false;Maximum Cytoplasm Radius:5;Maximum Nuclear Size:500;Minimum Nuclear OD:0.1;Minimum Nuclear Roundness:0;Minimum Nuclear Size:3;Minimum Tissue OD:0.037;Nuclear Contrast Threshold:0.536;Nuclear Segmentation Aggressiveness:1;Nuclear Stain:0.324,0.373,0.184;Output Image:Stain 1 Markup;Positiv…
D:\UBE2T ICC 1-8 screenshot\ICC7-1\e5.tiff	44	e5.tiff	ICC UBE2T CytoNuclear v1.6	6/5/2019 7:33:09 PM	Layer 1	2824	1847	977	1650	196	1	65.4037	34.5963	58.4278	6.94051	0.0354108	72.415	0.124365	0.0961681	42.1073	36.0561	6.05117	9.38368	0.675439	146301	Class List:;Classifier:;Classifier Output Type:Mask;Classify Registered:;Image Zoom:1;Fill Nuclear Holes:false;Maximum Cytoplasm Radius:5;Maximum Nuclear Size:500;Minimum Nuclear OD:0.1;Minimum Nuclear Roundness:0;Minimum Nuclear Size:3;Minimum Tissue OD:0.037;Nuclear Contrast Threshold:0.536;Nuclear Segmentation Aggressiveness:1;Nuclear Stain:0.324,0.373,0.184;Output Image:Stain 1 Markup;Positiv…

## Sheet: microarray IHBD, LGIN, HGIN
IHBD	Image Location	serial number	Image Tag	Algorithm Name	Start Time	Analysis Region	Total Cells	Stain 1 Positive Cells	Stain 1 0+ Cells	Stain 1 1+ Cells	Stain 1 2+ Cells	Stain 1 3+ Cells	% Stain 1 Positive Cells	% Stain 1 0+ Cells	% Stain 1 1+ Cells	% Stain 1 2+ Cells	% Stain 1 3+ Cells	Stain 1 H-Score	Avg Stain 1 Nuclear OD	Avg Stain 1 Cytoplasmic OD	Avg Cell Area (祄?	Avg Cytoplasm Area (祄?	Avg Nucleus Area (祄?	Avg Nucleus Perimeter (祄)	Avg Nucleus Roundness	Tissue Area (祄?	Analysis Inputs
	D:\UBE2T ICC 1-8 screenshot\ICC7-1\f1.tiff		f1.tiff	ICC UBE2T CytoNuclear v1.6	6/5/2019 7:33:22 PM	Layer 1	194	1	193	1	0	0	0.515464	99.4845	0.515464	0	0	0.515464	0.0496505	0.0509243	40.3724	30.3686	10.0039	12.4381	0.636521	13097.3	Class List:;Classifier:;Classifier Output Type:Mask;Classify Registered:;Image Zoom:1;Fill Nuclear Holes:false;Maximum Cytoplasm Radius:5;Maximum Nuclear Size:500;Minimum Nuclear OD:0.1;Minimum Nuclear Roundness:0;Minimum Nuclear Size:3;Minimum Tissue OD:0.037;Nuclear Contrast Threshold:0.536;Nuclear Segmentation Aggressiveness:1;Nuclear Stain:0.324,0.373,0.184;Output Image:Stain 1 Markup;Positiv…
	D:\UBE2T ICC 1-8 screenshot\ICC7-1\f2.tiff		f2.tiff	ICC UBE2T CytoNuclear v1.6	6/5/2019 7:33:32 PM	Layer 1	300	0	300	0	0	0	0	100	0	0	0	0	0.0451315	0.0469977	41.9083	33.8683	8.04	11.2967	0.662265	15582	Class List:;Classifier:;Classifier Output Type:Mask;Classify Registered:;Image Zoom:1;Fill Nuclear Holes:false;Maximum Cytoplasm Radius:5;Maximum Nuclear Size:500;Minimum Nuclear OD:0.1;Minimum Nuclear Roundness:0;Minimum Nuclear Size:3;Minimum Tissue OD:0.037;Nuclear Contrast Threshold:0.536;Nuclear Segmentation Aggressiveness:1;Nuclear Stain:0.324,0.373,0.184;Output Image:Stain 1 Markup;Positiv…
	D:\UBE2T ICC 1-8 screenshot\ICC7-1\f5.tiff		f5.tiff	ICC UBE2T CytoNuclear v1.6	6/5/2019 7:33:45 PM	Layer 1	238	21	217	21	0	0	8.82353	91.1765	8.82353	0	0	8.82353	0.0698263	0.0616163	50.2216	41.0095	9.21218	11.9517	0.651462	15842.8	Class List:;Classifier:;Classifier Output Type:Mask;Classify Registered:;Image Zoom:1;Fill Nuclear Holes:false;Maximum Cytoplasm Radius:5;Maximum Nuclear Size:500;Minimum Nuclear OD:0.1;Minimum Nuclear Roundness:0;Minimum Nuclear Size:3;Minimum Tissue OD:0.037;Nuclear Contrast Threshold:0.536;Nuclear Segmentation Aggressiveness:1;Nuclear Stain:0.324,0.373,0.184;Output Image:Stain 1 Markup;Positiv…
	D:\UBE2T ICC 1-8 screenshot\ICC7-1\f7.tiff		f7.tiff	ICC UBE2T CytoNuclear v1.6	6/5/2019 7:33:54 PM	Layer 1	33	2	31	2	0	0	6.06061	93.9394	6.06061	0	0	6.06061	0.0800449	0.062017	42.4924	34.2424	8.25	11.4545	0.651922	1670.75	Class List:;Classifier:;Classifier Output Type:Mask;Classify Registered:;Image Zoom:1;Fill Nuclear Holes:false;Maximum Cytoplasm Radius:5;Maximum Nuclear Size:500;Minimum Nuclear OD:0.1;Minimum Nuclear Roundness:0;Minimum Nuclear Size:3;Minimum Tissue OD:0.037;Nuclear Contrast Threshold:0.536;Nuclear Segmentation Aggressiveness:1;Nuclear Stain:0.324,0.373,0.184;Output Image:Stain 1 Markup;Positiv…
	D:\UBE2T ICC 1-8 screenshot\ICC7-1\f8.tiff		f8.tiff	ICC UBE2T CytoNuclear v1.6	6/5/2019 7:33:59 PM	Layer 1	88	6	82	6	0	0	6.81818	93.1818	6.81818	0	0	6.81818	0.0993005	0.0617919	50.0085	40.6278	9.38068	12.142	0.63789	6614.5	Class List:;Classifier:;Classifier Output Type:Mask;Classify Registered:;Image Zoom:1;Fill Nuclear Holes:false;Maximum Cytoplasm Radius:5;Maximum Nuclear Size:500;Minimum Nuclear OD:0.1;Minimum Nuclear Roundness:0;Minimum Nuclear Size:3;Minimum Tissue OD:0.037;Nuclear Contrast Threshold:0.536;Nuclear Segmentation Aggressiveness:1;Nuclear Stain:0.324,0.373,0.184;Output Image:Stain 1 Markup;Positiv…
	D:\UBE2T ICC 1-8 screenshot\ICC7-1\f9.tiff		f9.tiff	ICC UBE2T CytoNuclear v1.6	6/5/2019 6:45:23 PM	Layer 1	431	61	370	61	0	0	14.1531	85.8469	14.1531	0	0	14.1531	0.0808737	0.0660944	38.1682	28.5592	9.60905	12.3538	0.657015	23787	Class List:;Classifier:;Classifier Output Type:Mask;Classify Registered:;Image Zoom:1;Fill Nuclear Holes:false;Maximum Cytoplasm Radius:5;Maximum Nuclear Size:500;Minimum Nuclear OD:0.1;Minimum Nuclear Roundness:0;Minimum Nuclear Size:3;Minimum Tissue OD:0.037;Nuclear Contrast Threshold:0.536;Nuclear Segmentation Aggressiveness:1;Nuclear Stain:0.324,0.373,0.184;Output Image:Stain 1 Markup;Positiv…
	D:\UBE2T ICC 1-8 screenshot\ICC7-1\f10.tiff		f10.tiff	ICC UBE2T CytoNuclear v1.6	6/5/2019 7:33:27 PM	Layer 1	531	0	531	0	0	0	0	100	0	0	0	0	0.0770013	0.055093	43.298	37.5749	5.72316	9.13465	0.682129	29114	Class List:;Classifier:;Classifier Output Type:Mask;Classify Registered:;Image Zoom:1;Fill Nuclear Holes:false;Maximum Cytoplasm Radius:5;Maximum Nuclear Size:500;Minimum Nuclear OD:0.1;Minimum Nuclear Roundness:0;Minimum Nuclear Size:3;Minimum Tissue OD:0.037;Nuclear Contrast Threshold:0.536;Nuclear Segmentation Aggressiveness:1;Nuclear Stain:0.324,0.373,0.184;Output Image:Stain 1 Markup;Positiv…
	D:\UBE2T ICC 1-8 screenshot\ICC8\a3.tiff	3	a3.tiff	ICC UBE2T CytoNuclear v1.6	6/5/2019 7:36:34 PM	Layer 1	21	0	21	0	0	0	0	100	0	0	0	0	0.0294484	0.0297053	25.7976	17.5238	8.27381	12.0714	0.601562	640.75	Class List:;Classifier:;Classifier Output Type:Mask;Classify Registered:;Image Zoom:1;Fill Nuclear Holes:false;Maximum Cytoplasm Radius:5;Maximum Nuclear Size:500;Minimum Nuclear OD:0.1;Minimum Nuclear Roundness:0;Minimum Nuclear Size:3;Minimum Tissue OD:0.037;Nuclear Contrast Threshold:0.536;Nuclear Segmentation Aggressiveness:1;Nuclear Stain:0.324,0.373,0.184;Output Image:Stain 1 Markup;Positiv…
	D:\UBE2T ICC 1-8 screenshot\ICC8\a4.tiff	4	a4.tiff	ICC UBE2T CytoNuclear v1.6	6/5/2019 7:36:38 PM	Layer 1	1036	133	903	117	16	0	12.8378	87.1622	11.2934	1.5444	0	14.3822	0.040631	0.0449385	32.2968	24.5722	7.72466	11.2611	0.648602	41278.5	Class List:;Classifier:;Classifier Output Type:Mask;Classify Registered:;Image Zoom:1;Fill Nuclear Holes:false;Maximum Cytoplasm Radius:5;Maximum Nuclear Size:500;Minimum Nuclear OD:0.1;Minimum Nuclear Roundness:0;Minimum Nuclear Size:3;Minimum Tissue OD:0.037;Nuclear Contrast Threshold:0.536;Nuclear Segmentation Aggressiveness:1;Nuclear Stain:0.324,0.373,0.184;Output Image:Stain 1 Markup;Positiv…
	D:\UBE2T ICC 1-8 screenshot\ICC8\a6.tiff	6	a6.tiff	ICC UBE2T CytoNuclear v1.6	6/5/2019 7:36:46 PM	Layer 1	24	0	24	0	0	0	0	100	0	0	0	0	0.0321816	0.0318732	46.0417	39.0313	7.01042	10.3125	0.639053	1572	Class List:;Classifier:;Classifier Output Type:Mask;Classify Registered:;Image Zoom:1;Fill Nuclear Holes:false;Maximum Cytoplasm Radius:5;Maximum Nuclear Size:500;Minimum Nuclear OD:0.1;Minimum Nuclear Roundness:0;Minimum Nuclear Size:3;Minimum Tissue OD:0.037;Nuclear Contrast Threshold:0.536;Nuclear Segmentation Aggressiveness:1;Nuclear Stain:0.324,0.373,0.184;Output Image:Stain 1 Markup;Positiv…
	D:\UBE2T ICC 1-8 screenshot\ICC8\a7.tiff	7	a7.tiff	ICC UBE2T CytoNuclear v1.6	6/5/2019 7:36:50 PM	Layer 1	31	0	31	0	0	0	0	100	0	0	0	0	0.0381758	0.0388651	26.4758	17.0565	9.41935	12.2097	0.633067	935.5	Class List:;Classifier:;Classifier Output Type:Mask;Classify Registered:;Image Zoom:1;Fill Nuclear Holes:false;Maximum Cytoplasm Radius:5;Maximum Nuclear Size:500;Minimum Nuclear OD:0.1;Minimum Nuclear Roundness:0;Minimum Nuclear Size:3;Minimum Tissue OD:0.037;Nuclear Contrast Threshold:0.536;Nuclear Segmentation Aggressiveness:1;Nuclear Stain:0.324,0.373,0.184;Output Image:Stain 1 Markup;Positiv…
	D:\UBE2T ICC 1-8 screenshot\ICC8\a8.tiff	8	a8.tiff	ICC UBE2T CytoNuclear v1.6	6/5/2019 7:36:55 PM	Layer 1	82	0	82	0	0	0	0	100	0	0	0	0	0.0354388	0.0336793	42.6067	35.8232	6.78354	10.311	0.661245	4140	Class List:;Classifier:;Classifier Output Type:Mask;Classify Registered:;Image Zoom:1;Fill Nuclear Holes:false;Maximum Cytoplasm Radius:5;Maximum Nuclear Size:500;Minimum Nuclear OD:0.1;Minimum Nuclear Roundness:0;Minimum Nuclear Size:3;Minimum Tissue OD:0.037;Nuclear Contrast Threshold:0.536;Nuclear Segmentation Aggressiveness:1;Nuclear Stain:0.324,0.373,0.184;Output Image:Stain 1 Markup;Positiv…
	D:\UBE2T ICC 1-8 screenshot\ICC8\a9.tiff	9	a9.tiff	ICC UBE2T CytoNuclear v1.6	6/5/2019 7:37:00 PM	Layer 1	31	0	31	0	0	0	0	100	0	0	0	0	0.0355729	0.0310339	36.0968	28.2984	7.79839	11.4194	0.667071	1348.75	Class List:;Classifier:;Classifier Output Type:Mask;Classify Registered:;Image Zoom:1;Fill Nuclear Holes:false;Maximum Cytoplasm Radius:5;Maximum Nuclear Size:500;Minimum Nuclear OD:0.1;Minimum Nuclear Roundness:0;Minimum Nuclear Size:3;Minimum Tissue OD:0.037;Nuclear Contrast Threshold:0.536;Nuclear Segmentation Aggressiveness:1;Nuclear Stain:0.324,0.373,0.184;Output Image:Stain 1 Markup;Positiv…
LGIN	Image Location	serial number	Image Tag	Algorithm Name	Start Time	Analysis Region	Total Cells	Stain 1 Positive Cells	Stain 1 0+ Cells	Stain 1 1+ Cells	Stain 1 2+ Cells	Stain 1 3+ Cells	% Stain 1 Positive Cells	% Stain 1 0+ Cells	% Stain 1 1+ Cells	% Stain 1 2+ Cells	% Stain 1 3+ Cells	Stain 1 H-Score	Avg Stain 1 Nuclear OD	Avg Stain 1 Cytoplasmic OD	Avg Cell Area (祄?	Avg Cytoplasm Area (祄?	Avg Nucleus Area (祄?	Avg Nucleus Perimeter (祄)	Avg Nucleus Roundness	Tissue Area (祄?	Analysis Inputs
	D:\UBE2T ICC 1-8 screenshot\ICC7-1\g2.tiff		g2.tiff	ICC UBE2T CytoNuclear v1.6	6/5/2019 7:34:14 PM	Layer 1	329	0	329	0	0	0	0	100	0	0	0	0	0.0516252	0.051802	33.1482	24.8062	8.34195	11.5441	0.656922	13247	Class List:;Classifier:;Classifier Output Type:Mask;Classify Registered:;Image Zoom:1;Fill Nuclear Holes:false;Maximum Cytoplasm Radius:5;Maximum Nuclear Size:500;Minimum Nuclear OD:0.1;Minimum Nuclear Roundness:0;Minimum Nuclear Size:3;Minimum Tissue OD:0.037;Nuclear Contrast Threshold:0.536;Nuclear Segmentation Aggressiveness:1;Nuclear Stain:0.324,0.373,0.184;Output Image:Stain 1 Markup;Positiv…
	D:\UBE2T ICC 1-8 screenshot\ICC7-1\g3.tiff		g3.tiff	ICC UBE2T CytoNuclear v1.6	6/5/2019 7:34:18 PM	Layer 1	159	2	157	2	0	0	1.25786	98.7421	1.25786	0	0	1.25786	0.0589218	0.0563143	45.6619	37.2154	8.44654	11.8019	0.617998	9822	Class List:;Classifier:;Classifier Output Type:Mask;Classify Registered:;Image Zoom:1;Fill Nuclear Holes:false;Maximum Cytoplasm Radius:5;Maximum Nuclear Size:500;Minimum Nuclear OD:0.1;Minimum Nuclear Roundness:0;Minimum Nuclear Size:3;Minimum Tissue OD:0.037;Nuclear Contrast Threshold:0.536;Nuclear Segmentation Aggressiveness:1;Nuclear Stain:0.324,0.373,0.184;Output Image:Stain 1 Markup;Positiv…
	D:\UBE2T ICC 1-8 screenshot\ICC7-1\g4.tiff		g4.tiff	ICC UBE2T CytoNuclear v1.6	6/5/2019 7:34:23 PM	Layer 1	204	46	158	46	0	0	22.549	77.451	22.549	0	0	22.549	0.0885407	0.0679411	37.4669	30.3689	7.09804	10.4877	0.660541	9554.25	Class List:;Classifier:;Classifier Output Type:Mask;Classify Registered:;Image Zoom:1;Fill Nuclear Holes:false;Maximum Cytoplasm Radius:5;Maximum Nuclear Size:500;Minimum Nuclear OD:0.1;Minimum Nuclear Roundness:0;Minimum Nuclear Size:3;Minimum Tissue OD:0.037;Nuclear Contrast Threshold:0.536;Nuclear Segmentation Aggressiveness:1;Nuclear Stain:0.324,0.373,0.184;Output Image:Stain 1 Markup;Positiv…
	D:\UBE2T ICC 1-8 screenshot\ICC7-1\g5.tiff		g5.tiff	ICC UBE2T CytoNuclear v1.6	6/5/2019 7:34:27 PM	Layer 1	1068	11	1057	11	0	0	1.02996	98.97	1.02996	0	0	1.02996	0.0702436	0.0554363	31.2434	23.3951	7.84831	11.1091	0.679754	42112	Class List:;Classifier:;Classifier Output Type:Mask;Classify Registered:;Image Zoom:1;Fill Nuclear Holes:false;Maximum Cytoplasm Radius:5;Maximum Nuclear Size:500;Minimum Nuclear OD:0.1;Minimum Nuclear Roundness:0;Minimum Nuclear Size:3;Minimum Tissue OD:0.037;Nuclear Contrast Threshold:0.536;Nuclear Segmentation Aggressiveness:1;Nuclear Stain:0.324,0.373,0.184;Output Image:Stain 1 Markup;Positiv…
	D:\UBE2T ICC 1-8 screenshot\ICC7-1\g6.tiff		g6.tiff	ICC UBE2T CytoNuclear v1.6	6/5/2019 7:34:32 PM	Layer 1	677	20	657	16	4	0	2.95421	97.0458	2.36337	0.590842	0	3.54505	0.0718158	0.0605147	41.0705	29.2363	11.8342	13.4838	0.657208	36711.5	Class List:;Classifier:;Classifier Output Type:Mask;Classify Registered:;Image Zoom:1;Fill Nuclear Holes:false;Maximum Cytoplasm Radius:5;Maximum Nuclear Size:500;Minimum Nuclear OD:0.1;Minimum Nuclear Roundness:0;Minimum Nuclear Size:3;Minimum Tissue OD:0.037;Nuclear Contrast Threshold:0.536;Nuclear Segmentation Aggressiveness:1;Nuclear Stain:0.324,0.373,0.184;Output Image:Stain 1 Markup;Positiv…
	D:\UBE2T ICC 1-8 screenshot\ICC7-1\g7.tiff		g7.tiff	ICC UBE2T CytoNuclear v1.6	6/5/2019 7:34:37 PM	Layer 1	107	14	93	14	0	0	13.0841	86.9159	13.0841	0	0	13.0841	0.0864951	0.0664685	38.25	31.6285	6.6215	9.86449	0.665534	5415.5	Class List:;Classifier:;Classifier Output Type:Mask;Classify Registered:;Image Zoom:1;Fill Nuclear Holes:false;Maximum Cytoplasm Radius:5;Maximum Nuclear Size:500;Minimum Nuclear OD:0.1;Minimum Nuclear Roundness:0;Minimum Nuclear Size:3;Minimum Tissue OD:0.037;Nuclear Contrast Threshold:0.536;Nuclear Segmentation Aggressiveness:1;Nuclear Stain:0.324,0.373,0.184;Output Image:Stain 1 Markup;Positiv…
	D:\UBE2T ICC 1-8 screenshot\ICC7-1\g8.tiff		g8.tiff	ICC UBE2T CytoNuclear v1.6	6/5/2019 7:34:42 PM	Layer 1	348	15	333	15	0	0	4.31034	95.6897	4.31034	0	0	4.31034	0.0743523	0.0586811	38.7435	29.1279	9.61566	12.1695	0.652989	18629	Class List:;Classifier:;Classifier Output Type:Mask;Classify Registered:;Image Zoom:1;Fill Nuclear Holes:false;Maximum Cytoplasm Radius:5;Maximum Nuclear Size:500;Minimum Nuclear OD:0.1;Minimum Nuclear Roundness:0;Minimum Nuclear Size:3;Minimum Tissue OD:0.037;Nuclear Contrast Threshold:0.536;Nuclear Segmentation Aggressiveness:1;Nuclear Stain:0.324,0.373,0.184;Output Image:Stain 1 Markup;Positiv…
	D:\UBE2T ICC 1-8 screenshot\ICC8\c1.tiff	21	c1.tiff	ICC UBE2T CytoNuclear v1.6	6/5/2019 7:37:49 PM	Layer 1	149	0	149	0	0	0	0	100	0	0	0	0	0.0360814	0.0424184	35.4547	27.2013	8.25336	11.1275	0.627965	6615.75	Class List:;Classifier:;Classifier Output Type:Mask;Classify Registered:;Image Zoom:1;Fill Nuclear Holes:false;Maximum Cytoplasm Radius:5;Maximum Nuclear Size:500;Minimum Nuclear OD:0.1;Minimum Nuclear Roundness:0;Minimum Nuclear Size:3;Minimum Tissue OD:0.037;Nuclear Contrast Threshold:0.536;Nuclear Segmentation Aggressiveness:1;Nuclear Stain:0.324,0.373,0.184;Output Image:Stain 1 Markup;Positiv…
	D:\UBE2T ICC 1-8 screenshot\ICC8\c3.tiff	23	c3.tiff	ICC UBE2T CytoNuclear v1.6	6/5/2019 7:38:02 PM	Layer 1	227	16	211	15	1	0	7.04846	92.9515	6.60793	0.440529	0	7.48899	0.0454109	0.0512637	34.8822	26.859	8.02313	11.3062	0.635458	10534.5	Class List:;Classifier:;Classifier Output Type:Mask;Classify Registered:;Image Zoom:1;Fill Nuclear Holes:false;Maximum Cytoplasm Radius:5;Maximum Nuclear Size:500;Minimum Nuclear OD:0.1;Minimum Nuclear Roundness:0;Minimum Nuclear Size:3;Minimum Tissue OD:0.037;Nuclear Contrast Threshold:0.536;Nuclear Segmentation Aggressiveness:1;Nuclear Stain:0.324,0.373,0.184;Output Image:Stain 1 Markup;Positiv…
	D:\UBE2T ICC 1-8 screenshot\ICC8\c4.tiff	24	c4.tiff	ICC UBE2T CytoNuclear v1.6	6/5/2019 7:38:06 PM	Layer 1	180	4	176	4	0	0	2.22222	97.7778	2.22222	0	0	2.22222	0.042732	0.0479747	30.7958	23.1542	7.64167	10.5611	0.645797	6976.75	Class List:;Classifier:;Classifier Output Type:Mask;Classify Registered:;Image Zoom:1;Fill Nuclear Holes:false;Maximum Cytoplasm Radius:5;Maximum Nuclear Size:500;Minimum Nuclear OD:0.1;Minimum Nuclear Roundness:0;Minimum Nuclear Size:3;Minimum Tissue OD:0.037;Nuclear Contrast Threshold:0.536;Nuclear Segmentation Aggressiveness:1;Nuclear Stain:0.324,0.373,0.184;Output Image:Stain 1 Markup;Positiv…
	D:\UBE2T ICC 1-8 screenshot\ICC8\c5.tiff	25	c5.tiff	ICC UBE2T CytoNuclear v1.6	6/5/2019 7:38:12 PM	Layer 1	446	0	446	0	0	0	0	100	0	0	0	0	0.038585	0.0406174	32.0062	22.7601	9.24608	12.0549	0.625999	17757.3	Class List:;Classifier:;Classifier Output Type:Mask;Classify Registered:;Image Zoom:1;Fill Nuclear Holes:false;Maximum Cytoplasm Radius:5;Maximum Nuclear Size:500;Minimum Nuclear OD:0.1;Minimum Nuclear Roundness:0;Minimum Nuclear Size:3;Minimum Tissue OD:0.037;Nuclear Contrast Threshold:0.536;Nuclear Segmentation Aggressiveness:1;Nuclear Stain:0.324,0.373,0.184;Output Image:Stain 1 Markup;Positiv…
	D:\UBE2T ICC 1-8 screenshot\ICC8\c6.tiff	26	c6.tiff	ICC UBE2T CytoNuclear v1.6	6/5/2019 7:38:18 PM	Layer 1	552	0	552	0	0	0	0	100	0	0	0	0	0.0365678	0.0345958	35.1812	26.2781	8.90308	11.7346	0.638597	23240.5	Class List:;Classifier:;Classifier Output Type:Mask;Classify Registered:;Image Zoom:1;Fill Nuclear Holes:false;Maximum Cytoplasm Radius:5;Maximum Nuclear Size:500;Minimum Nuclear OD:0.1;Minimum Nuclear Roundness:0;Minimum Nuclear Size:3;Minimum Tissue OD:0.037;Nuclear Contrast Threshold:0.536;Nuclear Segmentation Aggressiveness:1;Nuclear Stain:0.324,0.373,0.184;Output Image:Stain 1 Markup;Positiv…
	D:\UBE2T ICC 1-8 screenshot\ICC8\c7.tiff	27	c7.tiff	ICC UBE2T CytoNuclear v1.6	6/5/2019 6:46:02 PM	Layer 1	322	0	322	0	0	0	0	100	0	0	0	0	0.0468937	0.0360564	40.9891	35.2244	5.76475	9.21739	0.672702	16706.8	Class List:;Classifier:;Classifier Output Type:Mask;Classify Registered:;Image Zoom:1;Fill Nuclear Holes:false;Maximum Cytoplasm Radius:5;Maximum Nuclear Size:500;Minimum Nuclear OD:0.1;Minimum Nuclear Roundness:0;Minimum Nuclear Size:3;Minimum Tissue OD:0.037;Nuclear Contrast Threshold:0.536;Nuclear Segmentation Aggressiveness:1;Nuclear Stain:0.324,0.373,0.184;Output Image:Stain 1 Markup;Positiv…
	D:\UBE2T ICC 1-8 screenshot\ICC8\c8.tiff	28	c8.tiff	ICC UBE2T CytoNuclear v1.6	6/5/2019 7:38:23 PM	Layer 1	344	4	340	4	0	0	1.16279	98.8372	1.16279	0	0	1.16279	0.0392342	0.0362903	28.0138	20.1621	7.85174	10.875	0.62237	12300.5	Class List:;Classifier:;Classifier Output Type:Mask;Classify Registered:;Image Zoom:1;Fill Nuclear Holes:false;Maximum Cytoplasm Radius:5;Maximum Nuclear Size:500;Minimum Nuclear OD:0.1;Minimum Nuclear Roundness:0;Minimum Nuclear Size:3;Minimum Tissue OD:0.037;Nuclear Contrast Threshold:0.536;Nuclear Segmentation Aggressiveness:1;Nuclear Stain:0.324,0.373,0.184;Output Image:Stain 1 Markup;Positiv…
	D:\UBE2T ICC 1-8 screenshot\ICC8\c9.tiff	29	c9.tiff	ICC UBE2T CytoNuclear v1.6	6/5/2019 7:38:28 PM	Layer 1	306	5	301	5	0	0	1.63399	98.366	1.63399	0	0	1.63399	0.0342775	0.0360338	39.2958	28.7377	10.558	12.8758	0.627985	14716.5	Class List:;Classifier:;Classifier Output Type:Mask;Classify Registered:;Image Zoom:1;Fill Nuclear Holes:false;Maximum Cytoplasm Radius:5;Maximum Nuclear Size:500;Minimum Nuclear OD:0.1;Minimum Nuclear Roundness:0;Minimum Nuclear Size:3;Minimum Tissue OD:0.037;Nuclear Contrast Threshold:0.536;Nuclear Segmentation Aggressiveness:1;Nuclear Stain:0.324,0.373,0.184;Output Image:Stain 1 Markup;Positiv…
	D:\UBE2T ICC 1-8 screenshot\ICC8\d2.tiff	32	d2.tiff	ICC UBE2T CytoNuclear v1.6	6/5/2019 7:38:41 PM	Layer 1	15	0	15	0	0	0	0	100	0	0	0	0	0.0356227	0.0377234	31.0167	24.35	6.66667	10.4333	0.66291	491.5	Class List:;Classifier:;Classifier Output Type:Mask;Classify Registered:;Image Zoom:1;Fill Nuclear Holes:false;Maximum Cytoplasm Radius:5;Maximum Nuclear Size:500;Minimum Nuclear OD:0.1;Minimum Nuclear Roundness:0;Minimum Nuclear Size:3;Minimum Tissue OD:0.037;Nuclear Contrast Threshold:0.536;Nuclear Segmentation Aggressiveness:1;Nuclear Stain:0.324,0.373,0.184;Output Image:Stain 1 Markup;Positiv…
	D:\UBE2T ICC 1-8 screenshot\ICC8\d3.tiff	33	d3.tiff	ICC UBE2T CytoNuclear v1.6	6/5/2019 7:38:45 PM	Layer 1	1052	28	1024	27	1	0	2.6616	97.3384	2.56654	0.095057	0	2.75665	0.0430398	0.0437361	33.3108	25.0192	8.29159	11.318	0.639616	43955.8	Class List:;Classifier:;Classifier Output Type:Mask;Classify Registered:;Image Zoom:1;Fill Nuclear Holes:false;Maximum Cytoplasm Radius:5;Maximum Nuclear Size:500;Minimum Nuclear OD:0.1;Minimum Nuclear Roundness:0;Minimum Nuclear Size:3;Minimum Tissue OD:0.037;Nuclear Contrast Threshold:0.536;Nuclear Segmentation Aggressiveness:1;Nuclear Stain:0.324,0.373,0.184;Output Image:Stain 1 Markup;Positiv…
	D:\UBE2T ICC 1-8 screenshot\ICC8\d4.tiff	34	d4.tiff	ICC UBE2T CytoNuclear v1.6	6/5/2019 7:38:50 PM	Layer 1	25	1	24	1	0	0	4	96	4	0	0	4	0.037524	0.0392691	38.87	30.76	8.11	11.42	0.622804	1111.5	Class List:;Classifier:;Classifier Output Type:Mask;Classify Registered:;Image Zoom:1;Fill Nuclear Holes:false;Maximum Cytoplasm Radius:5;Maximum Nuclear Size:500;Minimum Nuclear OD:0.1;Minimum Nuclear Roundness:0;Minimum Nuclear Size:3;Minimum Tissue OD:0.037;Nuclear Contrast Threshold:0.536;Nuclear Segmentation Aggressiveness:1;Nuclear Stain:0.324,0.373,0.184;Output Image:Stain 1 Markup;Positiv…
	D:\UBE2T ICC 1-8 screenshot\ICC8\d5.tiff	35	d5.tiff	ICC UBE2T CytoNuclear v1.6	6/5/2019 7:38:54 PM	Layer 1	326	62	264	61	1	0	19.0184	80.9816	18.7117	0.306748	0	19.3252	0.0501689	0.062419	31.5276	22.0238	9.50383	12.3896	0.6322	12639.8	Class List:;Classifier:;Classifier Output Type:Mask;Classify Registered:;Image Zoom:1;Fill Nuclear Holes:false;Maximum Cytoplasm Radius:5;Maximum Nuclear Size:500;Minimum Nuclear OD:0.1;Minimum Nuclear Roundness:0;Minimum Nuclear Size:3;Minimum Tissue OD:0.037;Nuclear Contrast Threshold:0.536;Nuclear Segmentation Aggressiveness:1;Nuclear Stain:0.324,0.373,0.184;Output Image:Stain 1 Markup;Positiv…
	D:\UBE2T ICC 1-8 screenshot\ICC8\d6.tiff	36	d6.tiff	ICC UBE2T CytoNuclear v1.6	6/5/2019 7:39:00 PM	Layer 1	404	1	403	1	0	0	0.247525	99.7525	0.247525	0	0	0.247525	0.0456276	0.041316	37.7172	27.7024	10.0149	12.5334	0.638854	18699.3	Class List:;Classifier:;Classifier Output Type:Mask;Classify Registered:;Image Zoom:1;Fill Nuclear Holes:false;Maximum Cytoplasm Radius:5;Maximum Nuclear Size:500;Minimum Nuclear OD:0.1;Minimum Nuclear Roundness:0;Minimum Nuclear Size:3;Minimum Tissue OD:0.037;Nuclear Contrast Threshold:0.536;Nuclear Segmentation Aggressiveness:1;Nuclear Stain:0.324,0.373,0.184;Output Image:Stain 1 Markup;Positiv…
	D:\UBE2T ICC 1-8 screenshot\ICC8\d8.tiff	38	d8.tiff	ICC UBE2T CytoNuclear v1.6	6/5/2019 7:39:09 PM	Layer 1	110	0	110	0	0	0	0	100	0	0	0	0	0.0478742	0.037008	38.7364	32.4159	6.32045	9.73636	0.673731	4996.25	Class List:;Classifier:;Classifier Output Type:Mask;Classify Registered:;Image Zoom:1;Fill Nuclear Holes:false;Maximum Cytoplasm Radius:5;Maximum Nuclear Size:500;Minimum Nuclear OD:0.1;Minimum Nuclear Roundness:0;Minimum Nuclear Size:3;Minimum Tissue OD:0.037;Nuclear Contrast Threshold:0.536;Nuclear Segmentation Aggressiveness:1;Nuclear Stain:0.324,0.373,0.184;Output Image:Stain 1 Markup;Positiv…
	D:\UBE2T ICC 1-8 screenshot\ICC8\d9.tiff	39	d9.tiff	ICC UBE2T CytoNuclear v1.6	6/5/2019 7:39:14 PM	Layer 1	7	0	7	0	0	0	0	100	0	0	0	0	0.054349	0.0517035	24.75	15.1786	9.57143	12.2143	0.618984	217	Class List:;Classifier:;Classifier Output Type:Mask;Classify Registered:;Image Zoom:1;Fill Nuclear Holes:false;Maximum Cytoplasm Radius:5;Maximum Nuclear Size:500;Minimum Nuclear OD:0.1;Minimum Nuclear Roundness:0;Minimum Nuclear Size:3;Minimum Tissue OD:0.037;Nuclear Contrast Threshold:0.536;Nuclear Segmentation Aggressiveness:1;Nuclear Stain:0.324,0.373,0.184;Output Image:Stain 1 Markup;Positiv…
	D:\UBE2T ICC 1-8 screenshot\ICC8\d10.tiff	40	d10.tiff	ICC UBE2T CytoNuclear v1.6	6/5/2019 7:38:37 PM	Layer 1	8	0	8	0	0	0	0	100	0	0	0	0	0.0420124	0.0392042	14.3125	7.15625	7.15625	10.375	0.672397	179.75	Class List:;Classifier:;Classifier Output Type:Mask;Classify Registered:;Image Zoom:1;Fill Nuclear Holes:false;Maximum Cytoplasm Radius:5;Maximum Nuclear Size:500;Minimum Nuclear OD:0.1;Minimum Nuclear Roundness:0;Minimum Nuclear Size:3;Minimum Tissue OD:0.037;Nuclear Contrast Threshold:0.536;Nuclear Segmentation Aggressiveness:1;Nuclear Stain:0.324,0.373,0.184;Output Image:Stain 1 Markup;Positiv…
HGIN	Image Location	serial number	Image Tag	Algorithm Name	Start Time	Analysis Region	Total Cells	Stain 1 Positive Cells	Stain 1 0+ Cells	Stain 1 1+ Cells	Stain 1 2+ Cells	Stain 1 3+ Cells	% Stain 1 Positive Cells	% Stain 1 0+ Cells	% Stain 1 1+ Cells	% Stain 1 2+ Cells	% Stain 1 3+ Cells	Stain 1 H-Score	Avg Stain 1 Nuclear OD	Avg Stain 1 Cytoplasmic OD	Avg Cell Area (祄?	Avg Cytoplasm Area (祄?	Avg Nucleus Area (祄?	Avg Nucleus Perimeter (祄)	Avg Nucleus Roundness	Tissue Area (祄?	Analysis Inputs
	D:\UBE2T ICC 1-8 screenshot\ICC7-1\h2.tiff		h2.tiff	ICC UBE2T CytoNuclear v1.6	6/5/2019 7:35:01 PM	Layer 1	345	44	301	43	1	0	12.7536	87.2464	12.4638	0.289855	0	13.0435	0.0786592	0.0658224	48.379	40.2268	8.15217	11.2652	0.675728	23310.5	Class List:;Classifier:;Classifier Output Type:Mask;Classify Registered:;Image Zoom:1;Fill Nuclear Holes:false;Maximum Cytoplasm Radius:5;Maximum Nuclear Size:500;Minimum Nuclear OD:0.1;Minimum Nuclear Roundness:0;Minimum Nuclear Size:3;Minimum Tissue OD:0.037;Nuclear Contrast Threshold:0.536;Nuclear Segmentation Aggressiveness:1;Nuclear Stain:0.324,0.373,0.184;Output Image:Stain 1 Markup;Positiv…
	D:\UBE2T ICC 1-8 screenshot\ICC7-1\h3.tiff		h3.tiff	ICC UBE2T CytoNuclear v1.6	6/5/2019 7:35:05 PM	Layer 1	65	1	64	1	0	0	1.53846	98.4615	1.53846	0	0	1.53846	0.0734818	0.0547005	53.5038	45.5	8.00385	11.4385	0.667943	4315.75	Class List:;Classifier:;Classifier Output Type:Mask;Classify Registered:;Image Zoom:1;Fill Nuclear Holes:false;Maximum Cytoplasm Radius:5;Maximum Nuclear Size:500;Minimum Nuclear OD:0.1;Minimum Nuclear Roundness:0;Minimum Nuclear Size:3;Minimum Tissue OD:0.037;Nuclear Contrast Threshold:0.536;Nuclear Segmentation Aggressiveness:1;Nuclear Stain:0.324,0.373,0.184;Output Image:Stain 1 Markup;Positiv…
	D:\UBE2T ICC 1-8 screenshot\ICC7-1\h4.tiff		h4.tiff	ICC UBE2T CytoNuclear v1.6	6/5/2019 7:35:10 PM	Layer 1	271	11	260	10	1	0	4.05904	95.941	3.69004	0.369004	0	4.42804	0.0584619	0.0529867	41.1577	32.4151	8.74262	11.4391	0.63945	15572.3	Class List:;Classifier:;Classifier Output Type:Mask;Classify Registered:;Image Zoom:1;Fill Nuclear Holes:false;Maximum Cytoplasm Radius:5;Maximum Nuclear Size:500;Minimum Nuclear OD:0.1;Minimum Nuclear Roundness:0;Minimum Nuclear Size:3;Minimum Tissue OD:0.037;Nuclear Contrast Threshold:0.536;Nuclear Segmentation Aggressiveness:1;Nuclear Stain:0.324,0.373,0.184;Output Image:Stain 1 Markup;Positiv…
	D:\UBE2T ICC 1-8 screenshot\ICC7-1\h6.tiff		h6.tiff	ICC UBE2T CytoNuclear v1.6	6/5/2019 7:35:19 PM	Layer 1	784	13	771	13	0	0	1.65816	98.3418	1.65816	0	0	1.65816	0.0638502	0.0538789	53.8511	40.4726	13.3785	14.5077	0.651663	61160	Class List:;Classifier:;Classifier Output Type:Mask;Classify Registered:;Image Zoom:1;Fill Nuclear Holes:false;Maximum Cytoplasm Radius:5;Maximum Nuclear Size:500;Minimum Nuclear OD:0.1;Minimum Nuclear Roundness:0;Minimum Nuclear Size:3;Minimum Tissue OD:0.037;Nuclear Contrast Threshold:0.536;Nuclear Segmentation Aggressiveness:1;Nuclear Stain:0.324,0.373,0.184;Output Image:Stain 1 Markup;Positiv…
	D:\UBE2T ICC 1-8 screenshot\ICC7-1\h7.tiff		h7.tiff	ICC UBE2T CytoNuclear v1.6	6/5/2019 7:35:24 PM	Layer 1	379	4	375	4	0	0	1.05541	98.9446	1.05541	0	0	1.05541	0.0670959	0.0577237	43.934	35.9248	8.00923	11.0383	0.642165	23824.3	Class List:;Classifier:;Classifier Output Type:Mask;Classify Registered:;Image Zoom:1;Fill Nuclear Holes:false;Maximum Cytoplasm Radius:5;Maximum Nuclear Size:500;Minimum Nuclear OD:0.1;Minimum Nuclear Roundness:0;Minimum Nuclear Size:3;Minimum Tissue OD:0.037;Nuclear Contrast Threshold:0.536;Nuclear Segmentation Aggressiveness:1;Nuclear Stain:0.324,0.373,0.184;Output Image:Stain 1 Markup;Positiv…
	D:\UBE2T ICC 1-8 screenshot\ICC7-1\h8.tiff		h8.tiff	ICC UBE2T CytoNuclear v1.6	6/5/2019 7:35:29 PM	Layer 1	503	0	503	0	0	0	0	100	0	0	0	0	0.0609222	0.0550032	44.5308	34.6585	9.87227	12.2416	0.64981	31084.8	Class List:;Classifier:;Classifier Output Type:Mask;Classify Registered:;Image Zoom:1;Fill Nuclear Holes:false;Maximum Cytoplasm Radius:5;Maximum Nuclear Size:500;Minimum Nuclear OD:0.1;Minimum Nuclear Roundness:0;Minimum Nuclear Size:3;Minimum Tissue OD:0.037;Nuclear Contrast Threshold:0.536;Nuclear Segmentation Aggressiveness:1;Nuclear Stain:0.324,0.373,0.184;Output Image:Stain 1 Markup;Positiv…
	D:\UBE2T ICC 1-8 screenshot\ICC7-1\h10.tiff		h10.tiff	ICC UBE2T CytoNuclear v1.6	6/5/2019 7:34:56 PM	Layer 1	1439	19	1420	19	0	0	1.32036	98.6796	1.32036	0	0	1.32036	0.0571234	0.0565939	44.2955	35.3046	8.99097	11.788	0.662188	86374	Class List:;Classifier:;Classifier Output Type:Mask;Classify Registered:;Image Zoom:1;Fill Nuclear Holes:false;Maximum Cytoplasm Radius:5;Maximum Nuclear Size:500;Minimum Nuclear OD:0.1;Minimum Nuclear Roundness:0;Minimum Nuclear Size:3;Minimum Tissue OD:0.037;Nuclear Contrast Threshold:0.536;Nuclear Segmentation Aggressiveness:1;Nuclear Stain:0.324,0.373,0.184;Output Image:Stain 1 Markup;Positiv…
	D:\UBE2T ICC 1-8 screenshot\ICC8\g2.tiff	62	g2.tiff	ICC UBE2T CytoNuclear v1.6	6/5/2019 7:40:54 PM	Layer 1	381	0	381	0	0	0	0	100	0	0	0	0	0.0300382	0.0296059	31.0046	23.9862	7.01837	10.2244	0.653259	15170.3	Class List:;Classifier:;Classifier Output Type:Mask;Classify Registered:;Image Zoom:1;Fill Nuclear Holes:false;Maximum Cytoplasm Radius:5;Maximum Nuclear Size:500;Minimum Nuclear OD:0.1;Minimum Nuclear Roundness:0;Minimum Nuclear Size:3;Minimum Tissue OD:0.037;Nuclear Contrast Threshold:0.536;Nuclear Segmentation Aggressiveness:1;Nuclear Stain:0.324,0.373,0.184;Output Image:Stain 1 Markup;Positiv…
	D:\UBE2T ICC 1-8 screenshot\ICC8\g4.tiff	64	g4.tiff	ICC UBE2T CytoNuclear v1.6	6/5/2019 7:41:04 PM	Layer 1	1780	8	1772	8	0	0	0.449438	99.5506	0.449438	0	0	0.449438	0.0342841	0.0347015	26.9409	18.1338	8.80702	11.6733	0.661437	57727.3	Class List:;Classifier:;Classifier Output Type:Mask;Classify Registered:;Image Zoom:1;Fill Nuclear Holes:false;Maximum Cytoplasm Radius:5;Maximum Nuclear Size:500;Minimum Nuclear OD:0.1;Minimum Nuclear Roundness:0;Minimum Nuclear Size:3;Minimum Tissue OD:0.037;Nuclear Contrast Threshold:0.536;Nuclear Segmentation Aggressiveness:1;Nuclear Stain:0.324,0.373,0.184;Output Image:Stain 1 Markup;Positiv…
	D:\UBE2T ICC 1-8 screenshot\ICC8\g5.tiff	65	g5.tiff	ICC UBE2T CytoNuclear v1.6	6/5/2019 7:41:09 PM	Layer 1	194	0	194	0	0	0	0	100	0	0	0	0	0.0352017	0.0378123	28.8441	18.9897	9.85438	12.518	0.628388	6725.5	Class List:;Classifier:;Classifier Output Type:Mask;Classify Registered:;Image Zoom:1;Fill Nuclear Holes:false;Maximum Cytoplasm Radius:5;Maximum Nuclear Size:500;Minimum Nuclear OD:0.1;Minimum Nuclear Roundness:0;Minimum Nuclear Size:3;Minimum Tissue OD:0.037;Nuclear Contrast Threshold:0.536;Nuclear Segmentation Aggressiveness:1;Nuclear Stain:0.324,0.373,0.184;Output Image:Stain 1 Markup;Positiv…
	D:\UBE2T ICC 1-8 screenshot\ICC8\g6.tiff	66	g6.tiff	ICC UBE2T CytoNuclear v1.6	6/5/2019 7:41:13 PM	Layer 1	760	40	720	38	2	0	5.26316	94.7368	5	0.263158	0	5.52632	0.0538166	0.0457271	26.7372	17.7582	8.97895	11.7125	0.652114	24715	Class List:;Classifier:;Classifier Output Type:Mask;Classify Registered:;Image Zoom:1;Fill Nuclear Holes:false;Maximum Cytoplasm Radius:5;Maximum Nuclear Size:500;Minimum Nuclear OD:0.1;Minimum Nuclear Roundness:0;Minimum Nuclear Size:3;Minimum Tissue OD:0.037;Nuclear Contrast Threshold:0.536;Nuclear Segmentation Aggressiveness:1;Nuclear Stain:0.324,0.373,0.184;Output Image:Stain 1 Markup;Positiv…

## Sheet: ICC baseline data
age	sex 0male1female	Livercirrhosis	HBsAg 1positive0negative	serumAFP	serumCEA	serumCA199	serumTB	serumALB	SerumGGT	SerumALT	SerumALP	Tumorsize	Tumornumber 1solitary2multiple	MVI	UBE2T_Hscore	UBE2T_28.96type	OS	OSstatus	TTR	TTRstatus	TNM12vs34	surgicalmargin 0<1cm 1>=1cm
51	0	0	0	8.2	1.9	620	7.1	46.7	185	39.3	166	6	1	0	10.38	0	19.3	1	1.6	1	2	0
48	0	1	1	2.9	0.9	5.4	14.4	42.6	39.2	384	255	2	1	0	0	0	17.6	1	8.2	1	1	1
55	0	1	0	1.9	1000	507	20.7	42.9	44	40	165	16	1	0	77.62	1	30.8	1	1.9	1	1	1
35	0	1	1	921	6	1000	13.2	47.2	95	57	256	10	1	1	6.02	0	19.1	1	1.4	1	2	0
51	0	1	1	6.7	2	22.1	19.8	41.6	55	53	171	3	1	1	131.43	1	20.3	1	20.3	0	1	0
69	0	1	1	6.9	2.5	3	12	45.6	13.3	19	95	5	1	0	23.85	0	8	1	8	1	1	1
60	0	0	0	3.8	2.5	507	6.8	43.2	227	38.5	510	8.5	1	1	0.09	0	34.5	1	6.2	1	2	0
43	1	1	1	10.2	12.3	0.2	9.9	43.9	102	35.4	171	6	1	1	14.94	0	61	1	28.7	1	1	1
43	0	1	1	7.5	0	7.3	23.3	48.1	15.7	24.3	114	3.5	1	0	34.52	1	24.4	1	8.9	1	1	0
46	0	1	0	10.8	1.1	19.2	9.9	43.8	14.3	11.4	99	5	1	0	1.8	0	10.6	1	0.8	1	1	0
58	0	0	0	38.8	1.3	310	22	42.4	41.4	25.6	151	10	1	0	89.49	1	5.5	1	3.6	1	2	0
39	0	0	1	1000	1	94	8.6	42	292	24.5	214	9	1	0	5.07	0	9.1	1	4.2	1	1	1
71	0	1	0	400	11.3	570	13.5	40	417	35.8	646	13	1	1	13.77	0	47.6	1	47.6	0	1	1
42	0	1	1	123	10	570	10	36.3	101	554	351	16	1	0	8.6	0	18	1	8	1	1	1
39	0	1	1	4.5	2.1	49	16	35.6	181	49.4	456	15	1	0	13.55	0	32.6	1	5	1	1	1
51	0	1	1	11.5	2.5	8.8	22.3	38.7	26.2	45	122	6	1	1	90.65	1	30.4	1	2.6	1	1	1
47	0	0	0	8.9	1.6	158.2	140	45.1	89	189	406	9	1	0	3.18	0	4	1	4	1	2	0
43	1	1	1	176	1.1	59.8	14.4	36.7	26.7	21.5	276	6	1	1	0.03	0	27	1	1.8	1	1	1
50	1	0	0	6.6	0.1	31.3	18.6	38.8	63.7	19.5	164	4	1	0	2.13	0	14.2	1	6.7	1	1	1
55	0	1	1	43.8	3.4	570	15.9	37.9	222	70.5	197	10	2	0	3.24	0	0.7	1	0.7	0	1	1
49	1	0	0	3.8	0.5	24	9.7	46.5	43.2	20.1	129	8	2	0	2.08	0	7.4	1	4.3	1	1	1
32	0	0	1	2.2	0	570	14.2	35.1	243	43.7	360	10.5	1	1	14.89	0	25.4	1	25.4	0	2	0
67	0	0	0	2.6	3.3	570	8.3	38.5	113	16.2	228	9	2	1	2.13	0	14	1	1.5	1	1	1
33	0	1	1	8	1.2	20.4	7.3	32.7	20.7	21.7	109	4	1	0	28.96	1	4.1	1	4.1	0	1	1
33	0	0	1	421	1.7	286	18.7	49	322	66.8	247	9	2	1	50.77	1	1.3	1	1.3	1	1	1
45	0	0	1	10.4	1.7	4.6	10.6	43.9	15.7	25.7	25.7	6	1	0	0	0	34.4	1	1.7	1	1	0
62	0	1	1	0.2	3.6	53.6	10.1	48.7	61.3	29	105	5	2	1	28.94	0	4.8	1	4.8	1	1	0
63	0	0	1	7.8	1.5	30.5	22.7	35.7	87.6	65.9	140	4.3	2	0	17.06	0	9.3	1	9.3	1	1	0
48	1	0	1	26.6	3.8	496	13	46	58	29	58	11	1	1	35.15	1	20.8	1	15.5	1	1	0
35	0	0	1	1000	3.8	17.7	18	44.3	556	38.1	466	27	1	0	0.05	0	36.8	0	6.5	1	2	1
46	0	1	1	3.6	0.6	58.9	11.8	36.4	61	51	141	7	1	1	0.06	0	7.1	1	3.5	1	2	0
49	0	1	1	114	4.4	19.8	24	49.7	147	177	102	7	1	0	6.21	0	22.4	1	22.4	0	1	0
55	0	0	1	54	1.5	5.7	15.4	38.3	57	41	114	7	1	0	1.93	0	15.1	1	6.3	1	1	1
59	0	0	1	4.6	3	570	9.8	40.7	118	30	171	4	1	1	3.57	0	23.2	1	23.2	0	1	1
70	0	0	1	3.9	1.5	570	13.1	38.6	126	12.1	193	11	1	0	0.56	0	9.8	1	2	1	1	1
37	1	0	0	6.7	0.6	50	7.6	45.8	23.5	17.4	79	7	1	1	7.06	0	12	1	1.9	1	1	1
54	0	1	1	89	5.1	80	15.2	40	56	44	328	5	1	1	0.04	0	45	1	45	0	1	1
56	1	0	1	4.2	8.9	870	16.3	44.7	36.8	45.2	101	9	2	1	0	0	8.3	1	8.3	0	1	1
66	0	1	1	11.6	2.9	31	12.7	42	100	55.5	110	2	1	0	0	0	66	1	66	0	1	0
40	0	0	1	8.9	7.2	308	9.2	48.2	36	25.2	102	7	1	1	51.08	1	43	1	43	0	1	0
67	0	0	0	3.4	3.9	0.7	20.4	50.5	32	17.9	190	13	2	0	0	0	31.5	1	22.6	1	1	1
47	0	0	0	3.1	3.3	570	11.5	52.2	65.1	23	146	9	2	0	0	0	45	1	1.5	1	2	0
61	1	0	0	6	2.1	570	17.7	45.6	171	48.2	227	6.5	1	0	0.2	0	7.6	1	2.4	1	1	1
52	1	0	1	4.6	0	39.3	8.9	37.6	21	37	180	5	2	0	38.83	1	18.4	1	5.6	1	1	1
70	1	0	0	2	5	143	14.3	34	134	134	24	8.5	1	0	0	0	20.5	1	1.9	1	2	1
50	0	0	0	4.7	0.8	570	11	46.7	24.3	21.8	170	13	1	1	7.5	0	29.2	1	1.8	1	1	1
41	0	0	1	7.7	1.2	6	19	38.4	89	117	163	13	1	0	9.46	0	13.5	1	5.9	1	1	1
39	0	0	1	6.7	1.4	39	7.5	38.3	34.4	56	121	13	1	0	98.7	1	12.6	1	1	1	1	1
66	0	1	1	1.4	71.8	570	9.1	46	40	13.6	114	6	2	0	34.95	1	11.2	1	5.7	1	2	0
38	1	0	1	195	1	14.8	9.8	43.7	31	25.8	81	7.5	1	0	6.98	0	76.5	1	2.6	1	1	0
38	0	1	1	1000	0.6	10.1	13.3	41.7	73	31	235	13	2	0	103.03	1	20.4	1	1.4	1	1	0
58	0	0	0	7.4	1	12.6	13.3	44.2	278	28.1	106	14	1	0	132.61	1	56.3	1	4.9	1	1	1
55	0	0	1	29	0.5	19.8	18.5	45	54	64	131	5	1	0	7.33	0	38.9	1	1.5	1	2	0
55	0	0	0	3.5	2.5	386	11.2	46.1	288	129	114	2	1	0	33.45	1	13.5	1	2.6	1	1	0
62	1	0	0	1000	3.8	9.7	11.6	37	14.3	16.7	96	5	1	0	92.65	1	22.5	1	9.3	1	1	1
62	1	1	1	1000	6.8	118	10.3	39.2	108	42	153	15	2	1	2.71	0	36.9	1	36.9	0	1	1
49	0	1	1	6.9	0.8	22.1	11.5	46.7	100	486	97	4.5	1	1	17.27	0	11.7	0	1.3	1	1	1
49	0	1	1	325	3.1	34.5	13.5	39	28	14.3	84	5.5	2	1	5.19	0	39.7	1	4.2	1	1	1
45	0	0	1	3.2	0	3.5	11.8	41	64	19	84	14	2	1	104.66	1	38.6	1	1.1	1	1	1
52	1	0	0	4.2	1.2	296	9.9	43	77	12	140	9.5	1	0	29.47	1	38	1	9.4	1	1	1
65	1	0	0	4.3	3.8	51.2	21.4	47.4	142	35.2	191	12.5	2	0	126.27	1	11.4	1	2	1	1	1
65	0	1	1	162	2.9	20.2	17	43	19	33	72	2	2	0	3.23	0	73.3	1	1.7	1	1	1
45	0	1	1	7.4	1.3	48.1	8.9	41	51	40	71	3	1	0	3.14	0	44.6	1	12.1	1	1	1
49	0	1	0	380	1.2	65.8	470	38	284	41	289	3	2	1	56.97	1	39.4	1	39.4	0	1	1
55	1	0	0	3.4	0	5.8	13.5	46.5	250	27.3	207	10	1	0	0	0	11.6	1	1.7	1	1	1
48	0	0	1	900	1.1	30	22.3	39.4	266	315	304	4	2	1	87.16	1	18.5	1	1.8	1	1	1
33	0	0	0	1000	3.6	10.9	19.7	38.7	111	29.8	101	7	1	1	43.81	1	15.3	1	3	1	2	1
29	0	0	1	1.4	0	1000	13.4	42	39	33	123	7	2	1	1.64	0	36.2	1	1.2	1	1	1
46	0	0	0	3.3	0.3	46.4	20.3	40.5	1241	177	334	4.5	1	0	3.24	0	46.8	1	6.6	1	1	1
61	0	0	1	4.2	1.2	539	11.3	40.8	29	13.6	115	6	1	0	4.13	0	28.2	1	23.6	1	1	1
52	0	0	0	4	1	55	13.7	41.7	40	11.9	110	6	1	0	84.08	1	41.9	1	41.9	0	1	0
60	0	0	0	2.7	1.2	32.4	13.3	33.8	16.9	14.9	74	3	1	0	46.67	1	12.2	1	2.8	1	1	1
47	1	0	0	5.7	7	610	10.4	48	124	56	161	6	2	0	1.76	0	16.2	1	8	1	1	1
50	0	0	1	1.9	12.1	8.3	12.7	36.7	96	32.4	121	6	1	0	3.57	0	28.3	1	2.1	1	1	0
51	0	1	1	8.6	1.8	16.5	17.5	44.3	51	41.6	98	6	1	0	0.04	0	20.1	1	5.3	1	1	0
48	1	0	0	4.3	100	610	18.5	38.2	130	59.8	540	8	1	0	1.29	0	29.5	1	13.5	1	1	1
54	0	0	1	5.5	2.4	610	8.5	37.5	88	80	103	6.5	2	0	34.7	1	78.8	1	49.4	1	1	0
48	0	1	1	3.5	0.9	9.1	11.5	36.6	77	23.2	123	7	2	1	22.64	0	10.9	1	0.7	1	2	1
59	1	0	1	2.7	1.1	16.2	5.2	39.1	25	11.8	117	5	1	0	0.52	0	16.1	0	16.1	0	1	1
67	0	0	0	12.5	1.4	12.2	6.9	39.6	52	27.1	102	11	1	0	15.38	0	41.4	1	4.5	1	1	0
60	0	0	0	6	0.9	138	16.1	40.5	39	63	416	1.5	1	0	1.94	0	12.1	1	12.1	0	1	1
63	0	0	0	5.5	4	9.7	4.4	38.4	23	15.9	88	5	1	0	86.84	1	35.7	1	21	1	1	0
50	0	0	0	4.7	7.1	610	7.7	39.9	175	28	178	8	2	0	0.1	0	16.7	1	3.1	1	2	1
51	0	0	0	6.9	68.3	11	11.8	39.9	97	32.7	162	5	1	0	12.49	0	13.7	1	8	1	1	1
53	0	0	1	4.3	1.5	241	9.5	43.2	40	39.6	70	6	1	0	46.03	1	42.3	1	7.6	1	1	1
46	0	0	1	4.1	3.8	610	8.8	41	82	17.1	101	15	1	0	129.09	1	39.6	1	39.6	0	2	1
43	1	1	1	41.5	2.2	18.2	14.8	44.6	21	19	122	7	1	0	0.06	0	49.5	0	38.6	1	1	1
42	0	1	1	5.6	4.1	492	15.5	39	60	63	78	4	1	0	0.04	0	37	1	11.7	1	1	1
47	0	0	1	2.9	4.5	15.8	10.2	46.1	29	39.6	74	5	1	0	0.45	0	55.6	1	55.6	0	1	1
39	1	0	1	1.5	0.8	9	8	40	11	7.9	93	3.8	1	1	0.03	0	37.4	1	37.4	1	1	0
70	0	0	0	4.4	1.7	151	7	42.2	70	32.8	150	6	2	0	0.76	0	34.9	1	1.9	1	1	1
55	0	0	0	9.1	5.5	6.7	11.4	41.2	45	23.5	104	6	1	0	91.21	1	18.4	1	3.9	1	1	1
55	0	0	1	1210	5.8	479	18.1	46.6	335	55.5	172	6	1	1	0.11	0	8.1	1	1.3	1	1	1
60	0	0	0	2.5	1.9	52.6	16.6	40.1	119	83.9	107	3	1	0	14.17	0	8.1	1	4.5	1	2	1
65	1	0	0	4.9	1.2	1.2	7.5	43	102	42	141	7	1	0	4.25	0	73.6	1	18.9	1	1	1
49	1	0	1	1.7	1.3	18.4	4.9	40	11	19.7	91	2	1	0	1.72	0	90	0	90	1	1	0
51	1	0	0	21.4	1.3	610	11.8	44	27	16.3	219	7.5	1	0	1.58	0	13.5	1	13.5	0	2	1
47	0	0	1	2.5	2	22.4	6.2	30.7	96	67.2	148	10	1	0	11.11	0	6.3	1	1.9	1	1	1
55	0	0	1	274	2.2	28	5.1	36	87	33	116	10	2	1	121.97	1	20.6	1	2.8	1	1	1
56	0	0	1	4.4	2.8	28	22.2	45.4	25.7	32.2	74	3	2	0	7.95	0	44.7	1	41	1	1	1
41	1	0	0	3.3	2	11.4	10.8	42.7	105	35.1	105	4.5	2	0	62.61	1	5.9	1	2.2	1	2	1
47	1	0	0	3.8	1.5	7.2	11.2	42	38	36.3	74	3	1	0	37.96	1	58.2	1	10.8	1	1	1
38	0	1	1	29	76	78	13	43.2	137	22.9	188	13	2	1	8.51	0	13.7	1	2.7	1	2	1
44	0	0	0	2.2	2.3	8.2	8.1	47.4	79	24	131	8	1	0	32.23	1	23.5	1	7.7	1	1	1
63	1	0	1	14.9	2	55.9	8.4	40	34	30	103	5	1	0	3.53	0	12.1	1	1.6	1	1	1
48	1	0	0	1.6	1	57.6	18.1	40.3	57	11.9	88	9	2	0	0.99	0	6.6	1	1.2	1	1	1
43	1	1	1	64	1.7	14.8	17.1	42	52	68	58	3	1	0	41.31	1	21.5	1	6.6	1	1	1
59	0	1	1	7.9	0.5	27.1	10.4	40.5	248	56.4	138	4	1	0	1.23	0	31.8	1	19.6	1	1	1
50	1	0	0	3.2	2	64.5	10.3	43.3	429	37.2	252	5	1	0	8.47	0	49.3	0	44.9	1	1	1
70	0	0	0	15	9.2	176	10.8	42	55	56	133	9	1	0	21.68	0	11.2	1	3.3	1	2	1
65	0	0	1	3	1.3	8.3	17.3	39	31	22.4	64	3	1	0	16.49	0	68	0	60	1	1	0
67	1	0	1	21.9	1.9	16.7	6.7	37.3	118	29.2	95	7	1	0	10.86	0	10.1	1	2	1	1	1
39	1	0	0	1.9	1.4	17.3	16.2	43.9	81	21	113	7.5	1	1	80.23	1	14.7	1	14.7	0	1	0
60	0	0	0	273	2	30	23.6	39.7	239	32	226	12	1	1	29.47	1	6.9	1	3.9	1	2	1
40	0	1	1	5.4	1.2	337.5	9.7	43.7	304	38.6	155	13	2	1	2.45	0	7.3	1	1	1	1	1
64	1	0	1	297.2	13.4	121.8	11.2	43.8	83	29.1	80	14	1	0	0.67	0	13.5	1	7	1	1	1
55	0	0	0	4.3	35	61	21	41.5	34	12	509	6	1	1	0.42	0	22.3	1	4	1	1	1
51	0	0	0	4.3	2.1	610	10.2	40.9	136	61	246	10	2	0	24.6	0	1.2	1	1	0	2	1
60	0	0	0	18.9	1.4	62.1	11.3	38.6	69	29.2	197	8	2	0	1.13	0	4.9	1	1	1	1	1
54	1	0	0	30.4	1.4	111	17.4	42.4	206	22.9	75.6	15	2	0	70.43	1	12.6	1	12.6	0	1	1
40	0	0	1	10.4	1.1	12	10.4	45.6	27	31	31	4.5	1	0	1.94	0	39.6	1	18	1	1	1
54	1	0	1	2.7	2.4	610	15.3	34.9	64	13.4	142	15	1	0	93.17	1	4.4	1	4.4	0	2	1
40	0	1	1	8	1000	15.1	11.6	43.8	90	91.2	55	1.6	1	0	7.82	0	32.6	1	32.6	0	1	1
51	1	1	1	0	0.6	6.9	15.7	35.7	47	38.1	48	10	1	0	1.69	0	3.3	1	3.3	1	1	1
44	0	1	1	1190.1	23.6	610	13.8	42.5	172	288	160	7	1	1	20.68	0	7.7	1	7.7	0	1	1
63	0	0	0	381.3	1.3	47.1	13.9	41.6	461	24.7	43.4	13	2	0	0.41	0	13.5	1	13.5	0	1	1
28	0	1	1	4.8	29.6	29.6	13.9	41.8	70	29.9	74	8	1	0	82.95	1	21.4	1	1.9	1	1	1
68	0	1	0	0.8	1.6	46.1	14	41	58	12	107	7	1	0	10.49	0	28.1	1	5.6	1	1	1
54	1	0	0	2.6	1.7	2.4	12.8	48.9	51	19.9	117	5	1	0	91.45	1	14.4	1	14.4	0	1	1
45	1	0	0	9.3	4.4	8.7	5.4	44.8	55	33.8	116	10	2	0	104.75	1	7.3	1	3	1	1	1
51	0	1	1	191.4	0	25.9	16.6	40.8	131	78.5	80	8	2	0	0.07	0	22.9	1	3	1	1	0
63	0	0	1	64.5	0.7	12.7	29.2	45.3	28	13.3	83	6	1	0	16.29	0	29.7	1	29.7	0	1	0
63	1	0	1	12.5	8.8	13.9	8.4	47.6	254	52.8	56.6	7	2	0	4.54	0	0.5	1	0.5	1	1	1
41	0	0	1	28.2	87.9	1.5	16.6	38.4	100	29.9	110	9	2	1	6.49	0	7.2	1	3.1	1	2	1
68	0	0	1	0	0	100	10.5	40.8	134	25.4	203	15	1	0	10.89	0	14.3	1	9	1	1	1
35	0	0	1	7.3	3.1	2.3	81.1	40.5	2029	259.5	587	10.5	1	1	109.75	1	38.2	1	32	1	1	1
56	0	0	0	3.1	0	8.3	161.3	42.3	880	206.2	256	5	1	0	0.05	0	33.5	1	2	1	1	1
52	0	1	0	2.7	2.3	23.4	20.7	40.6	355	45.2	216	9	2	1	58.49	1	7.9	1	5	1	1	1
53	0	1	1	0	0	0	18.2	44.3	37	16.9	58	1.5	1	0	0	0	48.2	1	43.7	1	1	1
62	0	0	0	1.52	16	610	19.2	49.8	166	81.6	164	14	1	0	4.19	0	10.8	1	8.4	1	1	1
58	0	0	0	4.6	3.6	610	9.4	36.5	247	20.2	182	10	1	0	30.78	1	1.6	1	1.6	1	2	1
57	0	0	0	509	100	610	13.5	41.2	24.2	14.7	108	6	1	0	70.93	1	14.6	1	10.3	1	1	1
51	0	0	1	2.4	3.3	55.8	19.4	43.7	29	20.6	78	5	1	0	22.4	0	14.4	1	7	1	1	1
63	0	0	0	4.5	24.3	610	20	44	41.4	16	26.3	6	2	1	20.58	0	13.5	1	8.1	1	1	1
59	0	0	0	4.6	2.3	12	24.5	42.5	77	31.2	83	4	2	0	2.69	0	83.4	0	83.4	0	1	1
68	0	0	1	0	0	0	8.1	37.2	34.1	16.6	147	2	1	0	36.32	1	39.8	1	34.1	1	1	1
60	0	0	0	2.9	1.7	14.5	16.4	49.8	53	17.5	19.5	8	1	0	51.72	1	24.2	1	17.7	1	1	1
45	0	1	0	4.4	3.4	23.1	11	38.7	63	27.2	72	4.5	1	0	0.57	0	18.1	1	7.3	1	1	1
63	0	0	0	0	1.2	39.7	14.4	41.2	81	26.9	117	9.5	1	0	107.21	1	24.7	1	9.5	1	1	1
43	0	0	0	2.9	6.6	0.5	11.8	44.3	180	17.6	99	4	1	1	85.61	1	19.8	1	14	1	2	1
70	0	0	1	3	3.2	52.5	21	37	25	21	22.6	0.6	1	0	6.34	0	9.7	1	6.3	1	2	1
57	0	0	0	4.8	17	610	11.5	39.7	291	16.9	265	1.3	1	0	128.48	1	4.8	1	2.5	1	1	1
43	0	1	0	13.3	1.6	4.4	15	41	27.2	67	76	3.5	1	1	10.41	0	18.6	1	18.6	1	1	1
53	1	0	0	2.3	3.1	2.7	9.6	43.3	38	12.6	77	4	1	1	20.9	0	15.5	1	8.2	1	1	1
58	1	0	1	18.4	0.6	36.6	6.4	38.7	37	13	139	6	1	1	3.49	0	1.5	1	1.1	1	2	0
52	0	1	0	4	1.5	11.3	21	45	32.6	42	116	8	2	1	20.67	0	7.1	1	3.8	1	1	1
51	0	0	1	4.7	39	544.4	11.5	40.3	72	12	153	1.3	1	0	3.23	0	5.3	1	1.2	1	1	1
50	0	0	1	7.3	2.9	9.1	20	44	149	31	27.8	9	1	1	1.06	0	53.9	1	3.7	1	1	1
58	1	0	1	18.4	0	36.6	6.4	38.7	37	13	31	6	1	0	4.28	0	55.5	0	35.1	1	1	1
54	0	0	1	2.7	3.3	610	11.7	41.7	26	12.7	78	6	1	0	12.55	0	15.4	1	15.4	0	1	0
44	1	0	0	2.3	0.7	6.4	42	45	11	13	49	2	1	0	0.32	0	64.6	0	47	1	1	1
63	1	0	0	3.9	1.1	500	11.3	37.8	41	10	91	8	1	0	3.52	0	56.6	0	56.3	1	1	1
42	0	0	1	16	24	1.9	18.7	39	151	47	75	8	1	0	1.61	0	13.3	1	6.2	1	1	1
50	1	0	0		72.9	610	12	42	45	16	78	7	1	0	6.6	0	37.3	1	34.3	1	1	1
40	1	0	1	735	2.6	5.5	16	37	16	25	39	4	1	0	24.23	0	44.6	1	9.1	1	1	1
61	1	1	1	14	2.2	240	16.7	41	94	36	129	7	2	0	115.94	1	17.2	1	17.2	0	1	1
54	1	1	1	4.6	1.7	33.7	18.9	44.9	39	31	103	3	1	0	16.57	0	43.8	1	37.1	1	1	0
56	1	0	1	616	0.4	15.1	23.6	45.7	257	56.3	119	7	1	0	0	0	17.9	1	4.2	1	1	1
36	0	1	1	1000	5.3	21.3	12.5	45	65	43.8	90	9	1	1	31.08	1	11.9	1	3	1	1	1
56	0	0	0	8.2	49.3	700	9.1	46.9	117	23.5	27	5.5	1	0	0.28	0	12.7	1	5.5	1	2	1
47	0	1	1	12.5	1.5	16.2	20.7	41	76	33.2	43	5	1	0	68.54	1	33.3	1	29.9	1	1	1
59	0	0	0	7.3	1.6	103.7	12.4	38.3	58	36.3	95	5	2	0	39.28	1	31.5	1	2.7	1	1	1
26	0	0	1	100.7	2.6	10.4	21.4	45.4	101	34.5	31	6.5	1	0	0.25	0	45.6	1	45.6	0	1	0
34	1	0	1	217	0.9	47.9	10.6	46.2	16	18	66	2.5	1	0	0.98	0	42.5	1	42.5	0	1	1
39	0	0	1	7.3	2.2	14.3	13.2	41.7	117	22.2	119	8.5	1	1	2.19	0	15.9	1	2.3	1	1	1
64	0	0	0	8	12	15	13	38	98	65	65	1.7	1	1	53.4	1	11.3	1	6	1	1	1
49	0	1	0	16	0.5	14.3	13.7	38.2	78	37.8	120	1.3	1	1	0.53	0	65.6	0	65.6	0	1	1
56	0	1	1	1000	4.7	19.9	22.4	46.7	122	55.3	98	2.7	2	0	47.99	1	45.9	1	8.5	1	1	1
35	1	0	0	341	0	0	12.6	42.6	12	3.5	40	4.5	2	1	2.04	0	28.9	0	28.9	0	2	1
43	0	1	1	170	0	0	17.2	36.9	82	37.4	140	4	1	0	1.99	0	14.8	1	9.9	1	1	0
42	0	0	0	71	77.5	700	17.2	44.3	110	33.3	118	6	1	0	13.28	0	11.2	1	3.1	1	1	0
47	0	0	1	202	0.4	7.2	12.7	39.1	294	22	160	8	1	0	16.47	0	44	1	8.2	1	2	1
54	0	1	1	215.2	2.2	62.2	20.8	30.6	413	86.5	181.1	4.3	1	1	12.35	0	31.3	1	12	1	1	0
65	0	0	0	5.3	0.7	71.2	24.7	39.4	99	17.7	55	8	1	1	105.98	1	5	1	1.2	1	1	1
50	0	0	1	5.5	2.2	89.3	20.4	42.4	48	17.7	66	6.5	1	1	4.05	0	15.8	1	2.4	1	1	1
58	0	0	0	5.3	1.6	13.6	21.8	42.6	80	19.8	75	4.5	1	0	48.16	1	12	0	11.7	1	1	1
69	0	0	1	0	0	0	22.6	38.1	101	21	107	1	2	1	1.25	0	7.1	1	5.6	1	1	1
70	1	0	0	3	0.1	37.8	54.2	42.9	633	206.5	645	9	1	1	44.19	1	28.1	1	20.5	1	1	1
48	0	0	0	4.8	13.7	332.1	11.2	41.3	117	43.6	151	9.2	1	0	0.1	0	6.7	1	4.6	1	2	1
32	0	0	1	1000	1.7	700	15	40	61	27	154	1.6	1	0	2.13	0	11.3	1	4.9	1	2	1
59	1	0	1	38	4.72	15.4	23.7	50.5	401	149.2	219	6	1	0	0.02	0	66.7	1	33.4	1	1	0
54	1	0	0	3.2	6.6	662.8	14.5	47.1	93	13	152	6	2	1	0.25	0	4	1	1.8	1	1	1
72	0	0	0	18.3	0	0	12.6	42.3		32.6		8	2	0	0.05	0	10.9	1	10.3	1	2	1
60	0	0	1	12.4	2.7	446.8	31	39	35	24	82	9	1	0	54.72	1	13.5	1	9.5	1	1	1
36	0	0	1	11.6	10.7	189	14.7	39.9	238	55.7	208	13	1	1	6.5	0	1.7	1	1.7	1	1	1
73	1	0	0	0	0	0	12.6	48.3	18	12.4	95	4	1	0	2.94	0	35	1	24.6	1	1	0
51	0	0	1	2.9	2.3	700	7	34	201	38	198	11	2	0	0.36	0	11.1	1	6.5	1	1	1
70	0	0	0	0	1	124	12	44.6	128	24	196	7	1	0	18.6	0	52.6	1	1.8	1	1	1
48	0	0	0	2.8	100	11.5	11.9	45	34	29.2	95	3.5	2	0	25.49	0	13.3	1	1	1	1	1
44	1	0	0	5.9	0	67.82	14.5	44.7	41	15.4	57	5	2	0	0.34	0	9.3	1	4	1	1	1
65	0	0	1	8	1	24	9.1	42.2	27	15.5	80	4.5	1	0	5.2	0	62	0	62	0	1	1
61	1	0	0	1.4	44.57	112.35	9.9	45.1	30	14.1	87	7	2	1	10.04	0	9.4	1	3.5	1	1	1
47	0	0	0	6.2	4.4	45.78	11.5	44.6	29	8.2	70	5	1	0	5.01	0	2.1	0	1.9	1	1	0
51	0	0	1	1.1	0	0	16.9	47.3	90	41.3	68	5.5	1	0	9.74	0	17.4	1	12.5	1	1	1
52	0	0	1	15.3	1.76	9	20	35.1	78	84.3	160	3	1	1	53.36	1	0.6	1	0.6	0	1	1
53	0	0	0	14.5	1.7	11.28	17.6	45.7	107	26.7	110	5	1	0	97.82	1	54.2	1	6.1	1	1	1
71	1	0	0	0	0	0	12.7	45.2	84	33.8	113	4	1	0	0.72	0	61.2	0	61.2	0	1	0
48	0	0	0	26.9	1.3	19.68	23.1	43.5	63	33.6	58	7	2	1	135.36	1	5.8	1	0.5	1	1	0
59	0	0	1	0	0	0	12.5	46.8	110	27.4	123		1	0	0.03	0	42.2	1	40	1	2	1
54	0	0	0	65.9	0.9	5.92	14.6	42.6	24	25.2	58	4	1	0	0.31	0	17.3	1	10.3	1	1	1
65	0	0	1	0	0	0	23.5	51.9	95	35.7	149	12	1	0	41.08	1	5.4	1	2.1	1	2	1
66	0	0	0	1000	2.42	13.69	13.2	50.7	46	38	187	5	2	0	2.81	0	4.4	1	1.2	1	1	0
41	0	0	0	38	1.36	4.92	11	47.5	35	23.7	103	7	2	0	66.96	1	11.5	1	3.1	1	1	0
51	1	0	0	4.2	84.32	344.5	19.3	38.9	460	117.1	238	6	1	0	67.52	1	7.1	1	1	1	1	1
62	0	1	1	1000	1.4	448.3	30.4	41.6	62	32.8	90	9	1	0	130.53	1	11.3	1	8.5	1	1	1
54	0	0	0	221.6	0.89	136.99	20.9	40.9	39	18.8	102	7.6	1	0	103.84	1	6.4	1	3.1	1	2	0
76	0	0	0	0	0	0	12.9	50	76	19.8	144	8.2	2	0	23.11	0	22.4	1	3.8	1	1	1
72	0	0	0	1.9	4.96	64.71	11.2	47.8	32	25.5	74	1.7	1	0	1.88	0	59.4	0	59.4	0	1	1
54	1	0	0	8.1	0	0	10.5	46.8	483	53.7	576	5.5	1	0	13.08	0	13.6	1	8.6	1	1	1
65	0	1	1	3.3	0	24.47	23.5	51.9	95	35.7	149		2	0	6.05	0	4.6	1	4.6	0	2	1
70	0	1	1	16.5	0	140.9	13.8	31	191	57.1	151	12.5	1	1	46.87	1	20.4	1	20.4	0	1	1
50	0	0	0	2.5	3	700	12.6	36.2	160	36.2	172	11	1	0	43.84	1	7.5	1	7.5	0	2	1
73	0	0	0	2.9	0	9.3	17.5	40.3	80	21.4	33	4	1	0	8.01	0	23.7	1	23.7	0	1	1
47	0	1	1	100.6	2.7	11.3	17	40.1	262	22.7	42	5	1	1	98.91	1	28.6	1	2	1	1	1
56	0	0	0	5.1	2.58	700	9.4	41	42	32.2	17.9	6	1	0	10.8	0	0.7	1	0.7	1	1	1
46	0	0	1	9.6	2.52	28.53	16	43.6	77	40	122	5	1	0	38.32	1	37.1	1	10	1	1	1
52	1	0	1	6.9	2.3	127.33	26.8	44.6	32	32.1	34.6	4.5	2	0	114.43	1	12.5	1	2	1	1	1
60	1	0	0	0	0	700	6.8	38.4	288	37.5	288	10	2	0	41.35	1	11.8	1	11.8	0	1	1
70	0	0	1	4.5	3.13	17.93	17.7	43.6	71	20.8	105	6	1	0	1.63	0	5.2	1	5.2	0	1	1
58	0	0	1	1	0	5.89	16	45.1	34	14.9	92	4.5	1	0	2.29	0	21.4	1	0.3	1	1	1
53	0	0	1	1.8	2.29	63.72	27.9	42.7	31	28.4	55	4	1	0	139.86	1	41	0	41	1	1	1
57	1	0	0	2.4	4.07	27.97	19.2	46.4	13	11.4	21.8	1.5	1	0	1.28	0	17.7	1	17.7	0	1	0
50	0	0	0	8.4	0.67	17.11	20	48.2	56	37.8	53	4	2	1	62.1	1	5.4	1	1	1	1	1
52	1	1	1	53.6	2.09	26.26	14	40.6	92	114.8	93	6.3	1	0	0.83	0	23.2	1	23	0	1	1
43	0	0	1	7.1	1000	298.7	16.3	48.2	172	57.9	43.7	5	2	0	7.19	0	39	0	37	1	1	1
56	0	0	0	4.9	2.43	0	15.4	44.1	175	54	133	4	1	0	2.83	0	40	0	10.3	1	1	1
60	0	0	0	8.2	1.44	18.8	20.5	35.9	216	37	90	5.5	1	1	41.41	1	32.1	1	26.5	1	1	1
39	0	0	1	44	1.8	700	13.7	41.7	103	82.3	127	1.6	2	1	2.83	0	14.5	1	5.5	1	1	1
43	0	0	0	11.1	2.3	14.7	12	46.4	24	12.1	84	4.5	1	0	5.73	0	5.1	1	2.2	1	1	1
63	0	0	1	2.2	3.26	78.21	16	41.3	37	37.5	70	5	1	0	0	0	52.5	0	52.5	0	1	0
77	0	0	0	4.4	5.71	19.21	13.9	30.7	87	23.2	103	2	1	0	2.81	0	2.1	1	2.1	0	2	0
41	0	1	1	1.7	0.77	1.32	26.3	51.4	36	32.3	83	1.1	1	1	3.83	0	7.2	1	3	1	1	1
27	1	0	0	191.4	100	0	11.9	43.7	314	11.6	19	9	2	0	14.56	0	4.1	1	4.1	1	1	1
65	0	0	0	7.3	0	94.3	11.1	41.6	51	18.7	40	4	2	1	102.43	1	38	0	1.7	1	1	0
42	1	0	0	5.4	6.22	362.7	16.4	45.9	23	13.8	18	3	1	0	8.73	0	25.4	1	25.4	1	1	1
50	0	1	1	0	4.13	85.94	28.3	42.3	226	25	93	10	1	0	91	1	2.6	1	1	1	1	1
66	0	1	1	1.1	0	7.49	18.4	42.9	78	24.9	69	1.8	1	0	0.06	0	87.3	0	77	1	1	0
49	0	0	0	3.8	26.81	3	21.8	36.2	149	69.6	17.5	9	1	0	9.38	0	3.1	1	3.1	0	1	1
45	1	1	1	5.9	0	33.1	9.3	43.1	19	32.6	60	4.6	1	0	4.68	0	18.4	1	18.4	0	1	1
49	0	1	1	0.8	2.3	15.3	17.7	51.8	25	24.9	25	6.2	1	0	21.48	0	59.7	0	44.8	1	1	0
50	0	0	0	1.6	0	0.8	10.1	42.8	64	12.7	109	11.8	1	0	54.68	1	36	0	4	1	1	1
54	1	0	0	4	2.5	16.8	23.6	48.9	53	28.5	100	6.8	1	0	129.24	1	36	0	2.8	1	1	1
43	1	0	1	0	1.7	73.1	12.2	43.3	95	99.6	141	16	1	0	127.94	1	36	0	36	0	1	1
44	0	1	1	2.1	2.1	20.6	30.9	46.3	54	22.2	21	4	1	0	18.79	0	19.9	0	5.7	1	1	1
62	0	0	0	1165	0	14.9	10.7	46.7	86	17.9	29	8	1	0	4.04	0	36	0	36	0	1	1
70	1	0	0	2.4	2.4	133.7	10.6	38.5	51	12.8	20.1	9	1	0	88.5	1	26.5	1	13	1	1	1
63	0	0	1	14.8	1.8	47.8	13.1	38.2	165	26.7	93	3	2	0	2	0	29.8	1	8.5	1	1	0
57	0	1	1	0	0	59	11.4	39.2	135	106	129	4	1	0	19	0	21.9	1	14.4	1	1	1
61	0	0	0	0.6	31.9	73.7	17.1	41.3	287	34.3	101	5.5	1	0	34.41	1	26.2	1	18.6	1	2	0
49	0	1	1	2.5	1.7	152.6	20.2	36.1	198	32.8	145	4.3	1	0	0.07	0	89.3	0	34	0	1	1
51	0	0	0	2.7	2	10.3	11.2	44.5	15	9.6	108	2.2	1	0	2.04	0	33	0	33	0	1	1
64	0	0	1	2.9	0	0.6	7.3	43	45	34.9	68	4.2	1	1	4.56	0	14.7	1	14.7	0	1	1
58	0	0	1	2.5	19.4	0	11.9	38.5	64	12.6	20	7.8	1	0	19.26	0	2.1	0	1.1	1	1	1
46	0	0	1	1.8	3.2	54.6	12.7	46.3	25	25.6	108	4.2	1	0	2.15	0	73.2	0	10.2	1	1	0
66	0	1	1	4.1	3.5	15.7	15.9	42.2	338	110	154	7	1	0	49.69	1	32	0	4	1	2	1
70	0	0	0	4.3	1.7	12.7	9.4	42.3	20	12.5	53	5.5	1	0	27.2	0	28	0	28	1	1	1
50	0	0	1	2.4	0	0	14.7	45.1	76	16.8	51.2	6.6	1	0	19.86	0	32	0	24	1	1	0
48	0	0	0	3.3	11.5	0	16.8	42.1	146	51	117	9	1	0	24.05	0	40.8	0	39	1	1	1
53	0	0	1	10.6	24.5	0	18.3	40.8	115	15.7	171	10.2	1	1	24.87	0	1.4	1	1.4	0	1	1
36	1	0	1	0	0	92.5	11.1	46	98	19.4	28.8	5.5	2	0	11.63	0	46.3	1	8.4	1	1	1
70	1	0	0	1.9	0	512.3	9.6	35.1	54	18.5	27	11	1	0	0	0	8	1	5	1	1	1
37	0	0	1	0	3.2	86.7	17.4	40.2	71	13.3	123	14	1	0	0.29	0	13	1	1.5	1	1	0
67	1	0	1	1.9	2.9	116	10.8	43.8	50	19	95	2.8	1	0	0.1	0	15.5	1	14.2	1	1	1
53	0	0	1	26.2	0	0	9.4	39.8	33	13.6	31.7	4.6	1	0	0.05	0	25.4	1	1	1	1	1
69	1	1	1	5.7	36	38.1	168	37.4	31	47.3	63.4	4	1	0	0.62	0	41.5	0	41.5	0	1	1
73	0	0	0	2.8	4.6	522.4	10.7	43.6	213	28.4	129	4	1	0	0.18	0	18.3	1	3	1	1	0
65	1	0	0	0	46.8	188.4	13.2	46.8	31	14.7	34.9	4.6	1	0	3.54	0	11.7	1	1.5	1	1	1
55	1	1	1	2.8	0.6	17	27.1	46.1	32	447.3	162	4	1	0	0.75	0	31.4	0	31.4	0	2	0
36	0	0	1	16	4.3	31.9	11.6	42.8	74	36.1	121		2	0	0.13	0	4.5	1	3.5	1	2	1
52	1	0	0	0.7	56.6	772.2	10.5	40.2	163	16.7	273	10	1	0	0.54	0	24.2	1	6	1	1	1
50	0	1	1	3.5	2.5	40.9	28.4	40.9	122	42.9	102	3.6	1	0	5.98	0	37.6	0	29.5	1	1	0
40	0	1	1	693.2	2.8	48.6	24.4	35.2	98	54.7	120	7	2	0	7.53	0	20.3	1	3.9	1	1	1
41	0	0	1	106.9	0	45.6	18.4	38.4	107		104	5.5	1	0	16.84	0	16.2	1	14.2	1	1	1
59	1	0	1	623.2	2	23.9	20.3	40.7	234	54	126	4.5	2	1	0	0	8	1	1.4	1	1	1
75	1	1	0	4.9	1.5	353.1	10.4	43	56	15.7	84	5.8	1	1	71.89	1	17.6	1	17.6	0	1	1
56	0	1	1	27.5	5.5	64.6	10.4	37.5	159	17.4	200	6.3	1	0	0.46	0	7.8	1	7.8	0	2	1
48	0	0	1	3.8	1	84.4	14.4	44.1	102	75.8	276	5	1	0	2.39	0	10.3	1	0.9	1	2	0
48	1	0	0	0.8	2.2	400	11.5	29.8	89	12.1	27.2	9.3	1	0	38.86	1	2.1	1	2.1	1	2	0
34	0	0	1	78.4	3.8	32.6	13.1	43	53	36.9	89	3.2	1	0	51.99	1	33.3	0	10.3	1	1	1
65	0	0	1	2.2	3.8	17.6	23.5	49.2	46	36	125	3.1	1	0	8.88	0	28.7	0	27.9	1	1	1
44	0	0	1	304.2	1.1	286.3	19.7	42.4	203	44.9	32	12	1	1	23.5	0	1	1	1	0	1	1
27	0	0	1	1210	1.9	1000	41.1	34.5	92	31.6	161	9.5	1	1	3.04	0	8.4	1	5.3	1	1	1
70	0	1	0	29.4	4.5	54.3	22.2	38.4	145	42.3	85	2.6	1	0	23.39	0	27	0	27	0	1	1
50	0	0	0	2.2	3.3	0	13.2	40.6	47	17.2	80	5.2	1	0	49.11	1	24	0	24	0	1	0
70	1	0	0	1.3	3.3	720.6	12.8	45.8	29	8.1	125	5.8	1	0	21.36	0	16.7	1	10	1	1	1
75	1	0	0	3.6	1.6	46.2	12.1	39.8	77	16.1	87	9	1	0	52.59	1	7.4	0	4	1	1	1
50	1	0	1	1.4	1.7	26.9	8	44.7	42	18.3	148	4.5	1	0	43.48	1	6	1	1	1	1	1
58	1	0	0	3.3	2.1	24.8	8.4	43.3	47	13.7	80	7	1	0	65.89	1	30.5	0	8.4	1	1	0
44	0	0	0	3.2	0	0	9.8	42.2	329	32	266	4	1	0	9.86	0	38.8	1	15.4	1	1	0
67	0	0	0	0	0	245.2	10.4	47	185	23	127	9	1	0	9.62	0	28.9	0	0.7	1	1	1
54	1	0	0	1210	5.2	37.6	8.1	43.6	160	48.5	131	5	1	0	2.4	0	6.2	1	3.2	1	1	1
63	0	0	1	0	0	580.3	7.8	33	36	45	130		1	0	0.77	0	23.8	1	3	1	2	1
48	0	0	1	156	3	1000	8	37.4	35	26.6	99	8	1	0	10.15	0	10.6	1	10.6	0	1	1
38	1	0	1	1.2	2	27.5	7.7	45.6	22	15.6	69	2	1	0	26.63	0	28.3	0	25.9	1	1	0
55	0	1	1	2.4	50	14.7	13.5	41.2	37	35.1	37	1.2	1	0	25.9	0	40.7	0	2.8	1	1	1
37	1	0	0	0.8	0.3	34.7	5.4	39	19	13	89		1	0	2.76	0	7.5	1	1.5	1	2	1
52	0	0	1	1.4	87	1000	9.1	41.8	24	46.5	75	7	1	0	6.23	0	42.1	0	4.7	1	1	1
45	0	1	1	0	0	1000	14	36	157	71	69	8	2	0	32.5	1	5.7	1	4.4	1	2	0
67	0	0	1	81	0	0	17	40	113	54	67	5.2	2	0	101.61	1	11	1	0.8	1	1	1
37	0	1	1	15.4	0.6	2	12.8	43.1	119	104	55	7.5	1	0	3.11	0	22.1	1	2.8	1	1	0
43	0	0	1	75.8	55	1000	12.7	42.5	1004	102.9	83	9	1	1	162.9	1	9.9	1	3.9	1	1	1
46	0	1	1	4.2	0.9	45.2	18.5	42.7		42.5	67	1.8	1	0	9.29	0	42.1	0	42.1	0	1	0
51	0	1	0	63	2.4	20	25	32	98	80	70	8.2	1	0	126.75	1	15.8	1	15.8	0	1	0
44	0	0	0	6.2	1.4	38.4	27.9	42.2	102	136.1	116	12	1	0	7.05	0	25	0	7.5	1	1	1
59	0	0	0	1.7	1.6	0.6	12.1	40	111	32.7	65	5.5	1	0	20.65	0	26.8	0	26.8	0	1	1
38	0	1	1	8.7	1.7	0.6	12.7	37.9	151	19.4	116	14	1	1	26.94	0	43.4	0	2	1	1	1
80	0	0	0	2.8	5.9	202.2	17.2	43.2	56	17	124	7.4	1	0	4.52	0	5.8	1	1.7	1	1	1
57	0	1	1	5	1.2	19.9	11.1	38.2	363	50.9	241	7.5	1	1	17.24	0	74.1	0	74.1	0	2	1
56	1	0	0	1.7	2.9	534.5	12.8	38.5	213	27.5	102		1	0	1.32	0	38.5	0	38.5	0	1	0
35	1	0	1	2.5	0.7	3.6	10.8	43.8	9	32.3	66	3.5	1	0	1.25	0	38.7	0	6.7	1	1	1
61	0	0	1	8.4	4.3	10.7	133.2	27.6	578	48.4	483	13	1	0	66.29	1	40.3	0	3.9	1	1	1
76	0	0	0	397.6	0.9	6.8	19.7	44.6	37	135.6	165	9.2	1	0	19.11	0	11.1	1	4.1	1	1	0
45	0	0	1	1210	0.7	52.8	375.8	28.4	549	111.8	630	5.5	1	0	106.1	1	6.6	1	1.5	1	2	0
51	1	0	1	3.5	0.7	21.2	11.8	40.5	162	21.4	117	3.6	1	0	0.4	0	5.1	1	5.1	0	1	1
39	1	0	1	2.7	1.3	1.7	6.1	48	20	20.4	58	3	1	0	3.2	0	44.3	0	44.3	0	1	0
60	0	0	0	3.3	3.6	25.8	15.3	38.9	54	32.3	69	0.8	1	0	1.63	0	44.4	0	26.2	1	1	0
40	0	1	1	40.3	0.9	43.6	12.7	46	162	36.5	137	13	2	1	66.3	1	6.6	1	1.1	1	1	0
45	0	0	0	3.3	13.3	1000	9.1	43.1	35	15.6	67	4	2	0	1.38	0	10.2	1	1.5	1	1	0
40	0	0	1	0	0	0	6.8	40	41	188.9	115	5.5	1	0	4.59	0	0.1	1	0.1	1	2	0
68	0	0	0	1.8	42.2	296	16.8	45.7	278	36.8	212	7	1	0	1	0	5.2	1	3.5	1	1	0
40	0	0	0	2.3	1	79	13.5	46.5	122	30.9	95	7	1	0	22.94	0	61.1	0	59.9	1	1	1
50	0	1	1	0	0	0	10	38	204	42	80	7.8	1	0	2.69	0	9.5	1	8.1	1	1	1
66	0	0	0	1.9	55.9	265.6	6.5	42.4	24		90	3.1	1	0	13.53	0	23.6	1	4.3	1	1	0
37	0	0	1	2.2	0	13.8	14.7	50.5	38	27.4	55	7	1	0	0.57	0	63.4	0	22.4	1	1	1
70	0	1	1	2.7	1.3	14.7	12	48	29	29.2	14.6	2.5	1	0	5.23	0	42.1	0	42.1	0	1	1
48	1	1	1	89.6	0.7	13.5	7.4	43.9	51	6.8	56	2.6	1	0	3.09	0	42.2	0	42.2	0	1	0
46	0	0	0	2.6	1	7.4	11.1	46.8	30	25	47	2.7	1	0	2.57	0	53.9	0	53.9	0	1	1
52	1	1	1	3.4	2.1	13	9.8	37.6	153	96.9	100	2.5	1	0	0.47	0	5.5	1	1.4	1	2	0
51	0	1	1	2.9	0	0	14.5	50	27	11.5	52	2.6	1	0	0.44	0	41.8	0	41.8	0	1	1
77	0	0	0	4.9	2.6	29.5	7.9	44.6	112	25	58.9	11	1	0	26.81	0	13.3	0	9.5	1	1	1
54	0	1	1	25.8	1.7	127.1	8.2	36.8	97	36.3	107	7	1	0	1.72	0	12.6	1	9.2	1	2	1
34	0	0	1	986.9	3.5	5.5	20.8	50.9	34	30	82	5.2	1	0	0.03	0	33.3	0	17.6	1	1	1
45	1	0	0	2.3	1.1	13	13	42.5	97	42.4	66	3	1	0	21.56	0	13	0	13	0	1	1
39	0	0	1	2.5	0.7	16.6	23.1	45.2	35	18.4	14.2	4.2	1	0	25.2	0	35.7	0	35.2	1	1	1
61	0	0	0	2.9	0	36.2	5	42.1	272		217	7	1	0	4.45	0	3.1	0	3.1	1	1	1
46	0	1	1	12.1	2	203.3	22	45.9	32	29.5	58	6.6	2	1	48.06	1	7.9	1	1.3	1	1	1
50	0	0	1	4.3	3	105	15.8	36	134	131	65	4	1	0	1.31	0	37.4	0	37.4	0	1	1
66	1	0	0	7.1	4	27.7	24.5	46.3	43	20	28.1	4.8	2	0	51	1	37.1	0	37.1	0	1	0
66	0	0	0	1.2	0.7	133.1	19.4	40.8	156	42	268	9	1	0	0.44	0	37	0	5.7	1	2	1
52	0	0	0	0	1.8	7	8.9	40.1	130	12.2	33.1	12	1	0	10.09	0	42	0	42	0	1	0
61	0	0	0	1.7	32	1000	4	35	110	15	150	8.5	1	0	0.48	0	4.8	1	1.7	1	2	0
49	0	1	0	2.1	2.1	23	9.3	40	157	11	19	4.7	1	0	16.24	0	12.4	0	12.4	0	1	1
52	0	1	1	3.5	3.1	276.5	8.3	40.4	153	47.5	33.6	7	1	1	20.67	0	4.1	1	3	1	1	1
62	0	1	1	3.2	3.2	0.6	12.6	42.3	65	68.9	94	2.5	1	0	0.1	0	40.1	0	40.1	0	1	1
47	0	0	1	0	4	19.4	15.6	45.8	15	14.7	78	3.2	1	0	0	0	39.7	0	39.7	0	2	1
62	0	1	1	53.5	8.7	178.3	22.2	35.1	63	73.1	112	2.8	1	0	0.8	0	40.3	0	40.3	0	1	0
45	0	0	1	0	1.9	48.9	12.3	43.5	34	40.6	92	2.6	1	0	0.02	0	39.4	0	39.4	0	1	0
62	0	0	0	3.1	3.8	11	8.8	46.4	32	30.2	147	8	1	0	0.58	0	77.1	0	17.4	1	1	1
49	1	0	0	1.4	0	8.5	12.6	43.8	27	19.7	75	3.2	1	0	17.88	0	25	0	17.4	1	2	1
55	0	0	1	0	4.2	7.8	23.1	39	12	35	42	3	1	0	5.51	0	38.9	0	38.9	0	1	0
53	0	0	1	240.2	2.4	137.3	20.8	42.2	1371	92.7	65.4	13.2	1	0	36.82	1	10.1	1	8	1	1	1
43	0	0	1	1.5	5.9	84	12.6	42.1	84	21.4	68	3.5	1	0	73.04	1	5.8	1	0.7	1	1	1
59	0	1	1	0.8	1.6	28.9	16.8	43.7	33	35.6	84	4.5	1	0	1.26	0	5.5	1	5.5	0	1	1
47	0	0	0	3.3	3.3	5.7	11.9	51.7	18	12.6	70	7.3	1	0	21.74	0	35	0	11.1	1	1	1
71	0	1	1	31.5	0.7	19.6	12.1	35.7	97	76.1	40	2.4	1	0	31.18	1	38.5	0	38.5	0	1	0
65	0	0	1	113.7	1.4	11.3	7.4	48.8	274	81.7	120	7.2	1	0	1.51	0	38.5	0	2.5	1	1	1
55	1	0	1	103	3.3	21.9	8.3	49.3	15	8.3	91	3.9	1	0	0.54	0	38.1	0	38.1	0	1	1
52	0	0	1	0	0.6	2.6	25.8	47.3	226	84.5	198	5	1	1	111.53	1	37.6	0	12.4	1	1	1
60	0	0	0	1.6	32		29.5	39	117	426.9	77	7.8	1	0	2.99	0	14.9	1	8.3	1	1	1
51	0	0	1	1.7	2.5	10.2	13.1	48.7	46	54.2	93	4.5	1	0	21.95	0	55.6	0	55.5	1	1	1
45	0	1	1	2.2	1.3	22.1	12	48	45	29.2	14.6	1.2	1	0	1.03	0	37.6	0	37.6	0	1	0
62	1	0	0	3.1	2.4	30.1	7.9	42.7	118	50	121		1	0	101.95	1	25	1	10.8	1	1	0
51	0	0	1	5.2	5.2	236	14.9	40.1	213	27	23	4.3	1	0	4.76	0	40.7	0	40.7	1	2	1
54	0	1	1	6.6	1.6	35.2	21.2	26.6	161	29	110	3.6	1	1	80.21	1	10.4	1	10.4	0	1	1
47	1	0	0	1210	4.9	125.3	18	43.5	165	20.7	165	9	2	0	127.34	1	7.3	1	3.3	1	1	0
46	1	0	1	8.4	1.8	10.5	8.8	31.4	188	261.3	219	5.8	1	0	2.71	0	25.5	0	24.8	1	1	1
57	0	0	0	2.1	1.5	13.1	7.9	36.9	45	37.8	118	9.8	1	0	6.81	0	29.4	1	29.4	0	1	1
59	0	0	0	4.6	5.7	0.6	18.1	36.7	135	26	81		1	0	60.89	1	6.1	1	6.1	0	2	0
61	1	1	1	892.6	4.5	4.3	12	41	29	40	36	3.2	1	0	2.1	0	34.4	0	34.4	1	1	0
75	0	0	0	4.3	10	906.1	12.7	39.1	195	36.5	31	3.5	1	0	11.57	0	36.3	0	36.3	0	1	1
60	1	0	0	2.4	1.6	16.2	21	41	53	26	118	8	1	0	7.11	0	16.5	0	16.5	0	1	1
57	0	0	0	3.1	4.1	23.1	14.9	45.4	267.2	27.8	97	2.9	1	0	17.01	0	36.1	0	36.1	0	2	0
77	0	0	0	0	0	1000	31.3	34.2	141	214.9	86	3.1	1	0	3.64	0	22.2	1	12.8	1	1	1
78	0	0	0	62	5.6	1000	15.9	36.5	46	16.2	51	5.2	1	0	7.08	0	16.5	0	4.6	1	1	0
66	1	0	1	2.7	3.6	150	27	38	58	47	57	10	1	1	2.82	0	11.7	1	3.6	1	1	0
76	0	0	0	5.5	1.6	21.2	9.5	38.2	48	10.6	81	5.8	1	0	14.46	0	16.1	1	4.6	1	1	1
47	0	0	0	2.4	0.2	10.2	14.8	40.4	95	19	84	3	1	0	9.66	0	35.9	0	8.6	1	2	0
71	0	0	0	4	3.4	0.6	11.5	43.1	51	16.8	123	5	1	0	5.06	0	36.3	0	22.8	1	1	1
61	0	0	0	3.4	1.2	4.5	16.5	41	116	23	16	5.4	1	0	6.33	0	37.2	0	36.7	1	1	1
59	1	0	0	3.1	0.7	13.4	13.2	44.1	38	22.9	87	7	1	0	100.57	1	12.1	1	1.5	1	1	1
45	0	0	1	4.3	2	39.5	14.6	43.3	43	87	53	2	2	0	15.57	0	39.7	0	9.4	1	1	1
60	1	0	1	2	4	1000	12	41	43	23	71	7	1	0	4.77	0	26.8	0	24.2	1	1	1
61	1	1	1	0	49	31.1	16.8	40.9	37	28.2	32	1.8	1	1	51.22	1	36.4	0	3	1	1	0
55	1	0	1	5.8	0.7	66.1	12.3	41.9	49	18.6	126	8.6	2	0	46.54	1	9	1	3	1	1	0
57	0	1	1	33.1	0	113	10	30	140	15	18	4.3	2	1	3.32	0	21	1	12.4	1	1	0
58	0	0	0	2.5	7.9	1000	8.8	31.2	97	10.7	189	9.6	2	0	18.45	0	6.6	1	4.2	1	2	1
67	1	1	1	5.9	6.8	354.5	15	38.2	54	8.5	88	6	1	0	19.26	0	35.9	0	35.9	0	1	1
44	0	0	0	2.5	2.1	7.8	17.9	43.5	822	75	449	4	1	0	28.59	0	34.6	0	31.5	1	1	0
68	0	0	0	1.9	2.1	20.4	11.3	41.7	83	18.3	97	5	1	0	2.68	0	26.9	1	1.3	1	1	1
42	1	0	0	2.7	1.3	1000	12	48	28	29.2	14.6	7.4	2	0	0.27	0	35.5	0	3.1	1	1	1
36	1	0	0	1.1	2.2	0.6	8.5	43.5	111	29.7	178	6.3	1	0	72.42	1	14.8	1	4	1	1	1

## Sheet: IHBD, LGIN, HGIN baseline data
IHBD	sex 1male2female	age	serum HBsAg	serum AFP	serum CEA	serum CA199	serumTB	serum ALB	serum ALT	serum GGT	serum ALP	UBE2T_Hscore
	1	44	0	1.4	1.2	2.1	12.7	41	12.9	50	57	0.515464
	2	26	0	-	-	-	13.8	41.3	16.9	101	61	8.82353
	2	50	1	1.8	4.8	18.8	8.2	41.4	38	85	64	6.06061
	1	52	0	2.3	2.7	17.7	10.1	39.6	27.7	29	154	6.81818
	2	27	0	1.8	1	0.6	10.5	50	16.2	57	77	14.1531
	1	45	0	5.7	2.3	158.3	27.6	36.3	256	1159	402	14.3822
	1	50	0	2.5	6	23.1	5.9	41.2	25.8	219	76	0
	2	46	1	2.5	1.4	8.6	64.1	40.2	25.2	320	43.1	0
	2	52	1	17	17	438	17.5	47.3	32	14	41	0
	1	41	0	1.9	0.4	7.3	32	38	40	197	40	0
	2	49	1	1.8	1.3	1.7	12	48	29.2	19	14.6	0
	1	50	0	4	15.7	3.6	9.2	43	34	206	23	0
	1	35	0	701	3.3	73.4	19.2	38	40	82	160	0
LGIN	sex 1male2female	age	serum HBsAg	serum AFP	serum CEA	serum CA199	serumTB	serum ALB	serum ALT	serum GGT	serum ALP	UBE2T_Hscore
	2	73	0	3.2	3.4	10.6	17.2	33.6	54.4	92	68	1.25786
	2	51	0	1.1	0.3	4.6	7.2	37.7	22.1	118	26	22.549
	1	57	0	3.5	1.2	10.2	18.5	41.1	56	221	205	1.02996
	2	61	0	1.7	1.1	5.5	11.6	50.7	7	9	91	3.54505
	1	55	0	2.1	1.4	147	24.7	38.6	60	413	42	13.0841
	1	62	0	1.7	12	20.1	10.1	47	36.3	199	30.4	4.31034
	1	62	0	2.4	6.2	18	67.8	32	54.9	522	160	7.48899
	2	54	0	1	51.9	1000	12.3	43.5	12.1	441	27.1	2.22222
	2	27	0	3.6	1.1	5.4	14.1	44.5	27.5	111	116	1.16279
	2	61	0	3.6	4.8	5.6	12.6	40	16	225	25	1.63399
	1	62	0	2.4	6.2	18	67.8	32	54.9	522	160	2.75665
	2	54	0	1	51.9	1000	12.3	43.5	12.1	441	27.1	4
	2	56	1	20	3	1.6	12.1	42	20	25	32	19.3252
	2	72	1	2.2	2.7	58.5	8.1	40.5	21.7	15	75	0.247525
	2	52	0	3.3	4.5	12.5	12.5	42	40	249	40	0
	2	53	1	49.8	4.8	154	20.3	38.7	145	21	81	0
	2	56	1	20	3	1.6	12.1	42	20	25	32	0
	2	72	1	2.2	2.7	58.5	8.1	40.5	21.7	15	75	0
	2	61	1	11.2	2.3	36.2	13.5	41.2	32	35	37	0
	1	48	0	3	2.8	87.6	56.8	36.5	87	0	341	0
	2	27	0	3.6	1.1	5.4	14.1	44.5	27.5	111	116	0
	2	61	0	3.6	4.8	5.6	12.6	40	16	225	25	0
	2	51	0	7.4	3.4	81.4	10	42	40	69	30	0
HGIN	sex 1male2female	age	serum HBsAg	serum AFP	serum CEA	serum CA199	serumTB	serum ALB	serum ALT	serum GGT	serum ALP	UBE2T_Hscore
	1	62	0	3.6	4.1	122.4	215.5	36.3	62.6	212	187	13.0435
	2	70	0	1.2	14.7	1000	6.8	29.8	6.3	111	115	1.53846
	2	72	1	1.9	1.6	175.8	7	42	38.6	313	213	4.42804
	2	59	0	0	6.3	61.5	22	45.4	222.6	1073	225.7	1.65816
	2	39	0	287.9	4.3	9.3	11.5	38.9	25.4	89	84	1.05541
	2	49	0	2.8	2.4	38.9	12.8	44.6	72.4	383	464	1.32036
	1	55	0	4.3	2	7.1	6.3	38.4	18	96	94	0.449438
	1	71	0	0.9	5.4	5.6	7.2	39.2	27	61	117	5.52632
	2	25	0	2.4	0.7	12.5	7.2	40.3	42.5	332	293	0
	1	50	1	3.2	2.5	6.7	25.5	45.5	35	130	107	0
	2	51	0	1.7	0.6	9.9	7.9	46.8	17	41	69	0
